# Supplementary material for: Spring diet and energy intake of whooper swans (Cygnus cygnus) at the Yellow River National Wetland in Baotou, China
Source: PLoS One. 2022 Feb 28;17(2):e0264528. doi: 10.1371/journal.pone.0264528 (PMC8884505; doi:10.1371/journal.pone.0264528)
Supplement: S1 Table — (XLSX) [file pone.0264528.s001.xlsx]

## Sheet: Sample1
Number of view field	Reed Seed	Reed Leaf	Reed Stem	Corn Seed	Corn Leaf	Stem of Polygonum sorbus	Stem of Suaeda	Leaf of Suaeda	Leaf of Chenopodium	Leaf of Bittersweet	Seed of Rice	Leaf of Rice	Quinoa	Leaf of Artemisia sphaerocephala	Others
1	0	20	0	0	1	2	0	0	0	0	0	0	0	0	0
2	0	13	0	0	4	1	0	0	0	0	0	0	0	0	0
3	0	20	0	0	2	1	0	0	0	0	0	0	0	0	0
4	0	14	0	0	2	0	0	0	0	0	0	0	0	0	0
5	0	22	0	0	5	4	0	0	0	0	0	0	0	0	0
6	0	21	0	0	1	1	0	0	0	0	0	0	2	0	0
7	0	10	0	0	3	3	0	0	0	0	0	0	0	0	0
8	0	17	0	0	4	1	0	0	0	0	0	0	0	0	0
9	0	21	0	0	2	0	0	0	0	0	0	0	0	0	0
10	0	13	0	0	4	0	0	0	0	0	0	0	0	0	1
11	0	15	0	0	2	3	0	0	0	0	0	0	0	0	0
12	0	18	0	0	4	1	0	0	0	0	0	0	1	0	0
13	0	20	0	0	1	3	0	0	0	0	0	0	0	0	0
14	0	26	0	0	0	2	0	0	0	0	0	0	0	0	0
15	0	10	0	0	4	2	0	0	0	0	0	0	0	0	0
16	0	5	0	0	3	0	0	0	0	0	0	0	0	0	0
17	0	16	0	0	1	0	0	0	0	0	0	0	0	0	0
18	0	8	0	0	0	1	0	0	0	0	0	0	0	0	0
19	0	21	0	0	2	1	0	0	0	0	0	0	0	0	0
20	0	13	0	0	4	2	0	0	0	0	0	0	0	0	0
21	0	15	0	0	3	3	0	0	0	0	0	0	1	0	0
22	0	10	0	0	4	3	0	0	0	0	0	0	0	0	1
23	0	17	0	0	1	0	0	0	0	0	0	0	0	0	0
24	0	13	0	0	0	2	0	0	0	0	0	0	0	0	0
25	0	13	0	0	6	1	0	0	0	0	0	0	2	0	0
26	0	8	0	0	2	1	0	0	0	0	0	0	0	0	0
27	0	10	0	0	0	0	0	0	0	0	0	0	0	0	0
28	0	7	0	0	2	0	0	0	0	0	0	0	0	0	0
29	0	17	0	0	4	2	0	0	0	0	0	0	0	0	0
30	0	9	0	0	3	3	0	0	0	0	0	0	0	0	0
31	0	6	0	0	1	1	0	0	0	0	0	0	0	0	0
32	0	10	0	0	2	1	0	0	0	0	0	0	0	0	0
33	0	13	0	0	2	4	0	0	0	0	0	0	1	0	1
34	0	11	0	0	0	2	0	0	0	0	0	0	0	0	0
35	0	16	0	0	6	1	0	0	0	0	0	0	0	0	0
36	0	7	0	0	4	3	0	0	0	0	0	0	1	0	1
37	0	9	0	0	3	0	0	0	0	0	0	0	0	0	0
38	0	10	0	0	6	0	0	0	0	0	0	0	0	0	0
39	0	11	0	0	2	0	0	0	0	0	0	0	0	0	0
40	0	13	0	0	0	1	0	0	0	0	0	0	0	0	0
	0	548	0	0	100	56	0	0	0	0	0	0	8	0	4

## Sheet: Sample2
Number of view field	Reed Seed	Reed Leaf	Reed Stem	Corn Seed	Corn Leaf	Stem of Polygonum sorbus	Stem of Suaeda	Leaf of Suaeda	Leaf of Chenopodium	Leaf of Bittersweet	Seed of Rice	Leaf of Rice	Quinoa	Leaf of Artemisia sphaerocephala	Others
1	0	11	0	0	1	2	0	0	0	0	0	0	0	0	0
2	0	17	0	0	1	0	0	0	0	0	0	0	0	0	0
3	0	10	0	0	3	0	0	0	0	0	0	0	0	0	0
4	0	17	0	0	2	0	0	0	0	0	0	0	0	0	0
5	0	19	0	0	1	3	0	0	0	0	0	0	3	0	0
6	0	18	0	0	1	0	0	0	0	0	0	0	0	0	0
7	0	7	0	0	3	0	0	0	0	0	0	0	0	0	0
8	0	14	0	0	3	1	0	0	0	0	0	0	0	0	0
9	0	18	0	0	2	0	0	0	0	0	0	0	0	0	0
10	0	10	0	0	1	0	0	0	0	0	0	0	1	0	0
11	0	11	0	0	1	1	0	0	0	0	0	0	1	0	0
12	0	14	0	0	2	0	0	0	0	0	0	0	0	0	0
13	0	15	0	0	3	4	0	0	0	0	0	0	0	0	0
14	0	17	0	0	3	0	0	0	0	0	0	0	0	0	0
15	0	9	0	0	4	2	0	0	0	0	0	0	2	0	0
16	0	4	0	0	1	1	0	0	0	0	0	0	0	0	0
17	0	10	0	0	1	0	0	0	0	0	0	0	0	0	0
18	0	7	0	0	3	0	0	0	0	0	0	0	1	0	0
19	0	13	0	0	1	0	0	0	0	0	0	0	2	0	0
20	0	10	0	0	1	0	0	0	0	0	0	0	0	0	0
21	0	12	0	0	1	4	0	0	0	0	0	0	0	0	0
22	0	9	0	0	1	0	0	0	0	0	0	0	4	0	0
23	0	13	0	0	3	0	0	0	0	0	0	0	0	0	0
24	0	10	0	0	1	0	0	0	0	0	0	0	0	0	0
25	0	11	0	0	2	2	0	0	0	0	0	0	0	0	0
26	0	7	0	0	1	0	0	0	0	0	0	0	0	0	0
27	0	9	0	0	1	0	0	0	0	0	0	0	0	0	0
28	0	8	0	0	1	0	0	0	0	0	0	0	0	0	0
29	0	12	0	0	3	2	0	0	0	0	0	0	0	0	0
30	0	8	0	0	2	0	0	0	0	0	0	0	1	0	0
31	0	5	0	0	1	1	0	0	0	0	0	0	0	0	0
32	0	9	0	0	1	0	0	0	0	0	0	0	0	0	0
33	0	10	0	0	1	0	0	0	0	0	0	0	0	0	0
34	0	9	0	0	1	0	0	0	0	0	0	0	3	0	0
35	0	7	0	0	2	0	0	0	0	0	0	0	0	0	0
36	0	6	0	0	3	3	0	0	0	0	0	0	0	0	0
37	0	8	0	0	2	0	0	0	0	0	0	0	0	0	0
38	0	9	0	0	1	1	0	0	0	0	0	0	0	0	0
39	0	9	0	0	1	1	0	0	0	0	0	0	2	0	0
40	0	6	0	0	1	0	0	0	0	0	0	0	0	0	0
	0	428	0	0	68	28	0	0	0	0	0	0	20	0	0

## Sheet: Sample3
Number of view field	Reed Seed	Reed Leaf	Reed Stem	Corn Seed	Corn Leaf	Stem of Polygonum sorbus	Stem of Suaeda	Leaf of Suaeda	Leaf of Chenopodium	Leaf of Bittersweet	Seed of Rice	Leaf of Rice	Quinoa	Leaf of Artemisia sphaerocephala	Others
1	0	0	0	9	3	0	0	21	0	0	0	0	0	0	0
2	0	0	0	17	1	0	0	17	0	0	0	0	1	0	0
3	0	0	0	13	0	0	0	8	0	0	0	0	0	0	0
4	0	0	0	20	4	0	0	26	0	0	0	0	1	0	0
5	0	0	0	11	1	0	0	21	0	0	0	0	3	0	0
6	0	0	0	15	0	0	0	10	0	0	0	0	0	0	0
7	0	0	0	17	0	0	0	17	0	0	0	0	0	0	0
8	0	0	0	12	0	0	1	9	0	0	0	0	0	0	0
9	0	0	0	21	2	0	0	19	0	0	0	0	1	0	0
10	0	0	0	10	2	0	0	10	0	0	0	0	3	0	0
11	0	0	0	16	0	0	1	21	0	0	0	0	0	0	0
12	0	0	0	27	1	0	0	25	0	0	0	0	0	0	0
13	0	0	0	15	1	0	0	9	0	0	0	0	1	0	0
14	0	0	0	21	2	0	0	15	0	0	0	0	1	0	0
15	0	0	0	19	0	0	2	18	0	0	0	0	0	0	0
16	0	0	0	14	0	0	0	25	0	0	0	0	0	0	0
17	0	0	0	26	4	0	0	13	0	0	0	0	2	0	0
18	0	0	0	17	1	0	0	24	0	0	0	0	0	0	0
19	0	0	0	12	3	0	2	19	0	0	0	0	0	0	0
20	0	0	0	17	0	0	0	24	0	0	0	0	3	0	0
21	0	0	0	12	3	0	0	17	0	0	0	0	1	0	0
22	0	0	0	10	0	0	0	10	0	0	0	0	1	0	0
23	0	0	0	22	0	0	1	24	0	0	0	0	0	0	0
24	0	0	0	11	5	0	0	21	0	0	0	0	0	0	0
25	0	0	0	23	0	0	0	8	0	0	0	0	2	0	0
26	0	0	0	17	2	0	0	20	0	0	0	0	0	0	0
27	0	0	0	14	2	0	0	12	0	0	0	0	0	0	0
28	0	0	0	10	0	0	0	26	0	0	0	0	0	0	0
29	0	0	0	28	4	0	0	18	0	0	0	0	2	0	0
30	0	0	0	12	1	0	0	12	0	0	0	0	0	0	0
31	0	0	0	14	1	0	0	14	0	0	0	0	0	0	0
32	0	0	0	18	0	0	1	22	0	0	0	0	6	0	0
33	0	0	0	11	1	0	0	26	0	0	0	0	1	0	0
34	0	0	0	13	0	0	0	8	0	0	0	0	0	0	0
35	0	0	0	19	6	0	0	20	0	0	0	0	0	0	0
36	0	0	0	20	1	0	0	19	0	0	0	0	0	0	0
37	0	0	0	8	1	0	0	16	0	0	0	0	0	0	0
38	0	0	0	12	0	0	0	17	0	0	0	0	2	0	0
39	0	0	0	10	0	0	0	20	0	0	0	0	1	0	0
40	0	0	0	15	0	0	0	15	0	0	0	0	0	0	0
	0	0	0	628	52	0	8	696	0	0	0	0	32	0	0

## Sheet: Sample 4
Number of view field	Reed Seed	Reed Leaf	Reed Stem	Corn Seed	Corn Leaf	Stem of Polygonum sorbus	Stem of Suaeda	Leaf of Suaeda	Leaf of Chenopodium	Leaf of Bittersweet	Seed of Rice	Leaf of Rice	Quinoa	Leaf of Artemisia sphaerocephala	Others
1	0	0	0	15	0	0	0	31	0	0	0	0	0	0	0
2	0	0	0	19	2	0	0	27	0	0	0	0	0	0	0
3	0	0	0	17	0	0	0	24	0	0	0	0	0	0	0
4	0	0	0	21	1	0	0	11	0	0	0	0	0	0	0
5	0	0	0	13	0	0	0	23	0	0	0	0	1	0	0
6	0	0	0	20	1	0	0	21	0	0	0	0	0	0	0
7	0	0	0	12	1	0	0	19	0	0	0	0	0	0	0
8	0	0	0	24	3	0	0	29	0	0	0	0	0	0	0
9	0	0	0	17	0	0	0	23	0	0	0	0	0	0	0
10	0	0	0	12	5	0	0	28	0	0	0	0	0	0	0
11	0	0	0	10	0	0	0	17	0	0	0	0	2	0	0
12	0	0	0	11	2	0	0	35	0	0	0	0	0	0	0
13	0	0	0	18	0	0	0	24	0	0	0	0	0	0	0
14	0	0	0	21	0	0	0	20	0	0	0	0	0	0	0
15	0	0	0	14	2	0	0	18	0	0	0	0	0	0	0
16	0	0	0	12	0	0	0	24	0	0	0	0	0	0	0
17	0	0	0	23	5	0	0	19	0	0	0	0	1	0	0
18	0	0	0	15	0	0	0	16	0	0	0	0	1	0	0
19	0	0	0	13	0	0	0	12	0	0	0	0	2	0	0
20	0	0	0	11	2	0	0	26	0	0	0	0	0	0	0
21	0	0	0	7	1	0	0	34	0	0	0	0	0	0	0
22	0	0	0	13	0	0	0	17	0	0	0	0	1	0	0
23	0	0	0	15	3	0	0	23	0	0	0	0	5	0	0
24	0	0	0	20	1	0	0	27	0	0	0	0	0	0	0
25	0	0	0	16	0	0	0	11	0	0	0	0	0	0	0
26	0	0	0	12	0	0	0	18	0	0	0	0	0	0	0
27	0	0	0	26	5	0	0	26	0	0	0	0	0	0	0
28	0	0	0	23	0	0	0	21	0	0	0	0	0	0	0
29	0	0	0	12	0	0	0	13	0	0	0	0	0	0	0
30	0	0	0	16	1	0	0	24	0	0	0	0	0	0	0
31	0	0	0	10	0	0	0	26	0	0	0	0	0	0	0
32	0	0	0	17	2	0	0	32	0	0	0	0	0	0	0
33	0	0	0	10	0	0	0	19	0	0	0	0	0	0	0
34	0	0	0	16	2	0	0	17	0	0	0	0	0	0	0
35	0	0	0	8	1	0	0	25	0	0	0	0	0	0	0
36	0	0	0	18	1	0	0	22	0	0	0	0	0	0	0
37	0	0	0	22	3	0	0	31	0	0	0	0	1	0	0
38	0	0	0	13	0	0	0	18	0	0	0	0	2	0	0
39	0	0	0	8	0	0	0	24	0	0	0	0	0	0	0
40	0	0	0	16	0	0	0	29	0	0	0	0	0	0	0
	0	0	0	616	44	0	0	904	0	0	0	0	16	0	0

## Sheet: Sample5
Number of view field	Reed Seed	Reed Leaf	Reed Stem	Corn Seed	Corn Leaf	Stem of Polygonum sorbus	Stem of Suaeda	Leaf of Suaeda	Leaf of Chenopodium	Leaf of Bittersweet	Seed of Rice	Leaf of Rice	Quinoa	Leaf of Artemisia sphaerocephala	Others
1	0	34	0	0	7	0	0	0	0	0	0	0	2	0	0
2	0	30	0	0	3	0	0	0	0	0	0	0	0	0	0
3	0	19	0	0	6	0	0	0	0	0	0	0	4	0	0
4	0	21	0	0	2	0	0	0	0	0	0	0	0	0	0
5	0	26	0	0	5	0	0	0	0	0	0	0	1	0	0
6	0	11	0	0	4	0	0	0	0	0	0	0	0	0	0
7	0	34	0	0	3	0	0	0	0	0	0	0	1	0	0
8	0	27	0	0	2	0	0	0	0	0	0	0	0	0	0
9	0	22	0	0	5	0	0	0	0	0	0	0	1	0	0
10	0	30	0	0	3	0	0	0	0	0	0	0	0	0	0
11	0	15	0	0	4	0	0	0	0	0	0	0	4	0	0
12	0	18	0	0	4	0	0	0	0	0	0	0	0	0	0
13	0	12	0	0	7	0	0	0	0	0	0	0	0	0	0
14	0	38	0	0	2	0	0	0	0	0	0	0	1	0	0
15	0	33	0	0	6	0	0	0	0	0	0	0	0	0	0
16	0	17	0	0	2	0	0	0	0	0	0	0	1	0	0
17	0	24	0	0	8	0	0	0	0	0	0	0	0	0	0
18	0	16	0	0	3	0	0	0	0	0	0	0	0	0	0
19	0	31	0	0	6	0	0	0	0	0	0	0	2	0	0
20	0	22	0	0	7	0	0	0	0	0	0	0	0	0	0
21	0	26	0	0	5	0	0	0	0	0	0	0	0	0	0
22	0	38	0	0	3	0	0	0	0	0	0	0	1	0	0
23	0	25	0	0	7	0	0	0	0	0	0	0	3	0	0
24	0	31	0	0	2	0	0	0	0	0	0	0	0	0	0
25	0	38	0	0	6	0	0	0	0	0	0	0	1	0	0
26	0	25	0	0	3	0	0	0	0	0	0	0	2	0	0
27	0	21	0	0	8	0	0	0	0	0	0	0	2	0	0
28	0	37	0	0	4	0	0	0	0	0	0	0	0	0	0
29	0	10	0	0	2	0	0	0	0	0	0	0	2	0	0
30	0	17	0	0	1	0	0	0	0	0	0	0	0	0	0
31	0	23	0	0	7	0	0	0	0	0	0	0	2	0	0
32	0	29	0	0	4	0	0	0	0	0	0	0	0	0	0
33	0	30	0	0	3	0	0	0	0	0	0	0	0	0	0
34	0	27	0	0	6	0	0	0	0	0	0	0	2	0	0
35	0	33	0	0	4	0	0	0	0	0	0	0	0	0	0
36	0	26	0	0	3	0	0	0	0	0	0	0	5	0	0
37	0	15	0	0	2	0	0	0	0	0	0	0	0	0	0
38	0	21	0	0	5	0	0	0	0	0	0	0	3	0	0
39	0	18	0	0	5	0	0	0	0	0	0	0	0	0	0
40	0	26	0	0	3	0	0	0	0	0	0	0	0	0	0
	0	996	0	0	172	0	0	0	0	0	0	0	40	0	0

## Sheet: Sample6
Number of view field	Reed Seed	Reed Leaf	Reed Stem	Corn Seed	Corn Leaf	Stem of Polygonum sorbus	Stem of Suaeda	Leaf of Suaeda	Leaf of Chenopodium	Leaf of Bittersweet	Seed of Rice	Leaf of Rice	Quinoa	Leaf of Artemisia sphaerocephala	Others
1	0	19	0	0	3	0	0	0	0	0	0	0	0	0	0
2	0	20	0	0	5	0	0	0	0	0	0	0	0	0	0
3	0	27	0	0	0	0	0	0	0	0	0	0	0	0	0
4	0	29	0	0	2	0	0	0	0	0	0	0	0	0	0
5	0	18	0	0	5	0	0	0	0	0	0	0	0	0	0
6	0	30	0	0	2	0	0	0	0	0	0	0	0	0	0
7	0	17	0	0	3	0	0	0	0	0	0	0	0	0	0
8	0	31	0	0	3	0	0	0	0	0	0	0	0	0	0
9	0	24	0	0	4	0	0	0	0	0	0	0	0	0	0
10	0	27	0	0	0	0	0	0	0	0	0	0	0	0	0
11	0	32	0	0	3	0	0	0	0	0	0	0	0	0	0
12	0	29	0	0	1	0	0	0	0	0	0	0	0	0	0
13	0	15	0	0	3	0	0	0	0	0	0	0	0	0	0
14	0	10	0	0	2	0	0	0	0	0	0	0	0	0	0
15	0	28	0	0	1	0	0	0	0	0	0	0	0	0	0
16	0	116	0	0	3	0	0	0	0	0	0	0	0	0	0
17	0	33	0	0	1	0	0	0	0	0	0	0	0	0	0
18	0	24	0	0	1	0	0	0	0	0	0	0	0	0	0
19	0	17	0	0	4	0	0	0	0	0	0	0	0	0	0
20	0	31	0	0	6	0	0	0	0	0	0	0	0	0	0
21	0	27	0	0	2	0	0	0	0	0	0	0	0	0	0
22	0	19	0	0	6	0	0	0	0	0	0	0	0	0	0
23	0	30	0	0	2	0	0	0	0	0	0	0	0	0	0
24	0	21	0	0	1	0	0	0	0	0	0	0	0	0	0
25	0	18	0	0	1	0	0	0	0	0	0	0	0	0	0
26	0	33	0	0	0	0	0	0	0	0	0	0	0	0	0
27	0	24	0	0	3	0	0	0	0	0	0	0	0	0	0
28	0	28	0	0	2	0	0	0	0	0	0	0	0	0	0
29	0	36	0	0	3	0	0	0	0	0	0	0	0	0	0
30	0	21	0	0	1	0	0	0	0	0	0	0	0	0	0
31	0	15	0	0	2	0	0	0	0	0	0	0	0	0	0
32	0	31	0	0	3	0	0	0	0	0	0	0	0	0	0
33	0	37	0	0	0	0	0	0	0	0	0	0	0	0	0
34	0	22	0	0	3	0	0	0	0	0	0	0	0	0	0
35	0	27	0	0	1	0	0	0	0	0	0	0	0	0	0
36	0	25	0	0	1	0	0	0	0	0	0	0	0	0	0
37	0	18	0	0	0	0	0	0	0	0	0	0	0	0	0
38	0	24	0	0	2	0	0	0	0	0	0	0	0	0	0
39	0	33	0	0	2	0	0	0	0	0	0	0	0	0	0
40	0	14	0	0	1	0	0	0	0	0	0	0	0	0	0
	0	1080	0	0	88	0	0	0	0	0	0	0	0	0	0

## Sheet: Sample7
Number of view field	Reed Seed	Reed Leaf	Reed Stem	Corn Seed	Corn Leaf	Stem of Polygonum sorbus	Stem of Suaeda	Leaf of Suaeda	Leaf of Chenopodium	Leaf of Bittersweet	Seed of Rice	Leaf of Rice	Quinoa	Leaf of Artemisia sphaerocephala	Others
1	0	10	0	0	3	0	26	0	0	0	0	0	0	0	0
2	0	7	0	0	1	0	15	0	0	0	0	0	0	0	0
3	0	3	0	0	1	0	19	0	0	0	0	0	0	0	0
4	0	6	0	0	2	0	14	0	0	0	0	0	0	0	0
5	0	9	0	0	2	0	27	0	0	0	0	0	0	0	0
6	0	2	0	0	6	0	10	0	0	0	0	0	0	0	0
7	0	7	0	0	0	0	23	0	0	0	0	0	0	0	0
8	0	6	0	0	0	0	12	0	0	0	0	0	0	0	2
9	0	4	0	0	2	0	21	0	0	0	0	0	0	0	1
10	0	8	0	0	4	0	27	0	0	0	0	0	0	0	0
11	0	3	0	0	0	0	13	0	0	0	0	0	0	0	0
12	0	11	0	0	0	0	16	0	0	0	0	0	0	0	1
13	0	4	0	0	0	0	10	0	0	0	0	0	0	0	2
14	0	2	0	0	0	0	24	0	0	0	0	0	0	0	1
15	0	7	0	0	1	0	28	0	0	0	0	0	0	0	0
16	0	15	0	0	1	0	11	0	0	0	0	0	0	0	1
17	0	2	0	0	3	0	23	0	0	0	0	0	0	0	1
18	0	8	0	0	2	0	35	0	0	0	0	0	0	0	1
19	0	12	0	0	0	0	21	0	0	0	0	0	0	0	3
20	0	9	0	0	0	0	14	0	0	0	0	0	0	0	0
21	0	11	0	0	0	0	20	0	0	0	0	0	0	0	0
22	0	6	0	0	2	0	10	0	0	0	0	0	0	0	0
23	0	4	0	0	1	0	16	0	0	0	0	0	0	0	2
24	0	14	0	0	0	0	17	0	0	0	0	0	0	0	0
25	0	6	0	0	0	0	22	0	0	0	0	0	0	0	6
26	0	3	0	0	2	0	16	0	0	0	0	0	0	0	0
27	0	5	0	0	0	0	9	0	0	0	0	0	0	0	3
28	0	7	0	0	1	0	24	0	0	0	0	0	0	0	0
29	0	2	0	0	0	0	20	0	0	0	0	0	0	0	0
30	0	6	0	0	0	0	18	0	0	0	0	0	0	0	0
31	0	14	0	0	0	0	10	0	0	0	0	0	0	0	0
32	0	5	0	0	1	0	17	0	0	0	0	0	0	0	0
33	0	3	0	0	0	0	15	0	0	0	0	0	0	0	1
34	0	11	0	0	0	0	32	0	0	0	0	0	0	0	2
35	0	7	0	0	3	0	18	0	0	0	0	0	0	0	0
36	0	5	0	0	2	0	24	0	0	0	0	0	0	0	0
37	0	12	0	0	0	0	17	0	0	0	0	0	0	0	0
38	0	7	0	0	0	0	12	0	0	0	0	0	0	0	1
39	0	3	0	0	0	0	14	0	0	0	0	0	0	0	0
40	0	6	0	0	0	0	20	0	0	0	0	0	0	0	0
	0	272	0	0	40	0	740	0	0	0	0	0	0	0	28

## Sheet: Sample8
Number of view field	Reed Seed	Reed Leaf	Reed Stem	Corn Seed	Corn Leaf	Stem of Polygonum sorbus	Stem of Suaeda	Leaf of Suaeda	Leaf of Chenopodium	Leaf of Bittersweet	Seed of Rice	Leaf of Rice	Quinoa	Leaf of Artemisia sphaerocephala	Others
1	0	4	0	0	0	0	16	0	0	0	0	0	0	0	0
2	0	10	0	0	0	0	9	0	0	0	0	0	0	0	0
3	0	3	0	0	0	0	10	0	0	0	0	0	0	0	0
4	0	7	0	0	0	0	8	0	0	0	0	0	0	0	0
5	0	4	0	0	0	0	12	0	0	0	0	0	0	0	0
6	0	10	0	0	0	0	7	0	0	0	0	0	0	0	0
7	0	7	0	0	0	0	13	0	0	0	0	0	0	0	0
8	0	5	0	0	2	0	8	0	0	0	0	0	0	0	0
9	0	12	0	0	0	0	15	0	0	0	0	0	0	0	0
10	0	6	0	0	0	0	20	0	0	0	0	0	0	0	0
11	0	8	0	0	0	0	11	0	0	0	0	0	0	0	0
12	0	13	0	0	0	0	17	0	0	0	0	0	0	0	0
13	0	8	0	0	1	0	13	0	0	0	0	0	0	0	0
14	0	5	0	0	1	0	15	0	0	0	0	0	0	0	0
15	0	3	0	0	0	0	8	0	0	0	0	0	0	0	0
16	0	2	0	0	3	0	14	0	0	0	0	0	0	0	0
17	0	8	0	0	1	0	16	0	0	0	0	0	0	0	0
18	0	5	0	0	0	0	12	0	0	0	0	0	0	0	0
19	0	16	0	0	0	0	27	0	0	0	0	0	0	0	0
20	0	2	0	0	2	0	11	0	0	0	0	0	0	0	0
21	0	7	0	0	0	0	8	0	0	0	0	0	0	0	0
22	0	9	0	0	1	0	12	0	0	0	0	0	0	0	0
23	0	5	0	0	1	0	15	0	0	0	0	0	0	0	0
24	0	6	0	0	0	0	13	0	0	0	0	0	0	0	0
25	0	12	0	0	2	0	10	0	0	0	0	0	0	0	0
26	0	7	0	0	2	0	12	0	0	0	0	0	0	0	0
27	0	10	0	0	0	0	17	0	0	0	0	0	0	0	0
28	0	8	0	0	0	0	21	0	0	0	0	0	0	0	0
29	0	5	0	0	0	0	19	0	0	0	0	0	0	0	0
30	0	8	0	0	1	0	12	0	0	0	0	0	0	0	0
31	0	11	0	0	0	0	21	0	0	0	0	0	0	0	0
32	0	4	0	0	1	0	11	0	0	0	0	0	0	0	0
33	0	9	0	0	1	0	14	0	0	0	0	0	0	0	0
34	0	3	0	0	0	0	8	0	0	0	0	0	0	0	0
35	0	5	0	0	0	0	20	0	0	0	0	0	0	0	0
36	0	10	0	0	0	0	6	0	0	0	0	0	0	0	0
37	0	6	0	0	3	0	13	0	0	0	0	0	0	0	0
38	0	4	0	0	2	0	16	0	0	0	0	0	0	0	0
39	0	7	0	0	0	0	10	0	0	0	0	0	0	0	0
40	0	2	0	0	0	0	12	0	0	0	0	0	0	0	0
	0	276	0	0	24	0	532	0	0	0	0	0	0	0	0

## Sheet: Sample9
Number of view field	Reed Seed	Reed Leaf	Reed Stem	Corn Seed	Corn Leaf	Stem of Polygonum sorbus	Stem of Suaeda	Leaf of Suaeda	Leaf of Chenopodium	Leaf of Bittersweet	Seed of Rice	Leaf of Rice	Quinoa	Leaf of Artemisia sphaerocephala	Others
1	0	30	10	0	0	0	7	0	0	0	0	0	2	0	0
2	0	23	7	0	0	0	13	0	0	0	0	0	5	0	0
3	0	22	11	0	0	0	10	0	0	0	0	0	1	0	0
4	0	27	6	0	2	0	9	0	0	0	0	0	3	0	0
5	0	25	13	0	0	0	13	0	0	0	0	0	3	0	0
6	0	21	7	0	0	0	8	0	0	0	0	0	0	0	0
7	0	12	16	0	0	0	12	0	0	0	0	0	0	0	0
8	0	10	10	0	0	0	18	0	0	0	0	0	1	0	0
9	0	31	7	0	0	0	13	0	0	0	0	0	3	0	0
10	0	23	11	0	0	0	17	0	0	0	0	0	0	0	0
11	0	23	16	0	1	0	13	0	0	0	0	0	0	0	0
12	0	19	13	0		0	10	0	0	0	0	0	0	0	0
13	0	23	18	0	0	0	15	0	0	0	0	0	0	0	0
14	0	36	11	0	0	0	7	0	0	0	0	0	2	0	0
15	0	20	14	0	0	0	20	0	0	0	0	0	2	0	0
16	0	17	12	0	0	0	12	0	0	0	0	0	0	0	0
17	0	26	9	0	0	0	18	0	0	0	0	0	3	0	0
18	0	19	3	0	0	0	11	0	0	0	0	0	2	0	0
19	0	20	10	0	1	0	10	0	0	0	0	0	2	0	0
20	0	29	11	0	0	0	8	0	0	0	0	0	0	0	0
21	0	10	7	0	0	0	11	0	0	0	0	0	0	0	0
22	0	13	13	0	1	0	13	0	0	0	0	0	3	0	0
23	0	15	5	0	0	0	10	0	0	0	0	0	0	0	0
24	0	12	10	0	0	0	16	0	0	0	0	0	0	0	0
25	0	13	7	0	3	0	22	0	0	0	0	0	1	0	0
26	0	9	12	0	0	0	15	0	0	0	0	0	1	0	0
27	0	12	6	0	0	0	17	0	0	0	0	0	1	0	0
28	0	8	13	0	0	0	23	0	0	0	0	0	3	0	0
29	0	27	11	0	0	0	19	0	0	0	0	0	5	0	0
30	0	16	6	0	0	0	15	0	0	0	0	0	0	0	0
31	0	9	5	0	0	0	17	0	0	0	0	0	0	0	0
32	0	11	7	0	0	0	11	0	0	0	0	0	0	0	0
33	0	9	10	0	0	0	9	0	0	0	0	0	0	0	0
34	0	14	6	0	0	0	12	0	0	0	0	0	1	0	0
35	0	17	8	0	0	0	10	0	0	0	0	0	2	0	0
36	0	13	9	0	0	0	15	0	0	0	0	0	2	0	0
37	0	9	5	0	0	0	5	0	0	0	0	0	0	0	0
38	0	12	11	0	0	0	9	0	0	0	0	0	0	0	0
39	0	17	8	0	0	0	6	0	0	0	0	0	0	0	0
40	0	14	6	0	0	0	21	0	0	0	0	0	0	0	0
	0	716	380	0	8	0	520	0	0	0	0	0	48	0	0

## Sheet: Sample10
Number of view field	Reed Seed	Reed Leaf	Reed Stem	Corn Seed	Corn Leaf	Stem of Polygonum sorbus	Stem of Suaeda	Leaf of Suaeda	Leaf of Chenopodium	Leaf of Bittersweet	Seed of Rice	Leaf of Rice	Quinoa	Leaf of Artemisia sphaerocephala	Others
1	0	21	9	0	0	0	10	0	0	0	0	0	3	0	0
2	0	10	11	0	0	0	8	0	0	0	0	0	0	0	0
3	0	19	13	0	0	0	5	0	0	0	0	0	1	0	0
4	0	11	6	0	0	0	14	0	0	0	0	0	0	0	0
5	0	15	10	0	0	0	15	0	0	0	0	0	1	0	0
6	0	17	15	0	0	0	10	0	0	0	0	0	1	0	0
7	0	20	7	0	0	0	12	0	0	0	0	0	2	0	0
8	0	22	6	0	0	0	10	0	0	0	0	0	0	0	0
9	0	28	14	0	0	0	15	0	0	0	0	0	0	0	0
10	0	23	5	0	0	0	11	0	0	0	0	0	0	0	0
11	0	16	8	0	0	0	13	0	0	0	0	0	3	0	0
12	0	25	10	0	0	0	15	0	0	0	0	0	0	0	0
13	0	20	8	0	0	0	7	0	0	0	0	0	0	0	0
14	0	11	11	0	0	0	5	0	0	0	0	0	0	0	0
15	0	18	13	0	0	0	12	0	0	0	0	0	5	0	0
16	0	22	4	0	0	0	6	0	0	0	0	0	2	0	0
17	0	29	13	0	0	0	11	0	0	0	0	0	0	0	0
18	0	21	7	0	0	0	4	0	0	0	0	0	2	0	0
19	0	17	5	0	0	0	15	0	0	0	0	0	0	0	0
20	0	19	7	0	0	0	7	0	0	0	0	0	3	0	0
21	0	15	4	0	0	0	17	0	0	0	0	0	1	0	0
22	0	13	10	0	0	0	10	0	0	0	0	0	5	0	0
23	0	16	11	0	0	0	8	0	0	0	0	0	0	0	0
24	0	19	6	0	0	0	11	0	0	0	0	0	0	0	0
25	0	20	12	0	0	0	9	0	0	0	0	0	1	0	0
26	0	24	8	0	0	0	12	0	0	0	0	0	0	0	0
27	0	21	5	0	0	0	6	0	0	0	0	0	0	0	0
28	0	20	10	0	0	0	4	0	0	0	0	0	3	0	0
29	0	23	7	0	0	0	11	0	0	0	0	0	2	0	0
30	0	17	12	0	0	0	8	0	0	0	0	0	0	0	0
31	0	13	7	0	0	0	14	0	0	0	0	0	0	0	0
32	0	19	9	0	0	0	7	0	0	0	0	0	0	0	0
33	0	23	11	0	0	0	5	0	0	0	0	0	2	0	0
34	0	16	13	0	0	0	9	0	0	0	0	0	1	0	0
35	0	15	8	0	0	0	12	0	0	0	0	0	1	0	0
36	0	23	10	0	0	0	4	0	0	0	0	0	2	0	0
37	0	21	8	0	0	0	7	0	0	0	0	0	0	0	0
38	0	17	6	0	0	0	13	0	0	0	0	0	3	0	0
39	0	19	10	0	0	0	9	0	0	0	0	0	0	0	0
40	0	22	7	0	0	0	11	0	0	0	0	0	0	0	0
	0	760	356	0	0	0	392	0	0	0	0	0	44	0	0

[truncated: 10 more sheets: Sample11, Sample12, Sample13, Sample14, Sample15, Sample16, Sample17, Sample18, Sample19, Sample20]
