# Supplementary material for: Spring diet and energy intake of whooper swans (Cygnus cygnus) at the Yellow River National Wetland in Baotou, China
Source: PLoS One. 2022 Feb 28;17(2):e0264528. doi: 10.1371/journal.pone.0264528 (PMC8884505; doi:10.1371/journal.pone.0264528)
Supplement: S2 Table — (XLSX) [file pone.0264528.s002.xlsx]

## Sheet: Sample21
Number of view field	Reed Seed	Reed Leaf	Reed Stem	Corn Seed	Corn Leaf	Stem of Polygonum sorbus	Stem of Suaeda	Leaf of Suaeda	Leaf of Chenopodium	Leaf of Bittersweet	Seed of Rice	Leaf of Rice	Quinoa	Leaf of Artemisia sphaerocephala	Others
1	0	0	0	12	4	0	0	0	0	0	0	0	0	0	0
2	0	0	0	9	5	0	0	0	0	0	0	0	0	0	0
3	0	0	0	14	4	0	0	0	0	0	0	0	0	0	0
4	0	0	0	8	6	0	0	0	0	0	0	0	0	0	0
5	0	0	0	6	1	0	0	0	0	0	0	0	0	0	0
6	0	0	0	4	4	0	0	0	0	0	0	0	0	0	0
7	0	0	0	8	2	0	0	0	0	0	0	0	0	0	0
8	0	0	0	12	8	0	0	0	0	0	0	0	0	0	0
9	0	0	0	15	5	0	0	0	0	0	0	0	0	0	0
10	0	0	0	16	6	0	0	0	0	0	0	0	0	0	0
11	0	0	0	6	7	0	0	0	0	0	0	0	0	0	0
12	0	0	0	8	1	0	0	0	0	0	0	0	0	0	0
13	0	0	0	9	5	0	0	0	0	0	0	0	0	0	0
14	0	0	0	10	4	0	0	0	0	0	0	0	0	0	0
15	0	0	0	11	3	0	0	0	0	0	0	0	0	0	0
16	0	0	0	12	5	0	0	0	0	0	0	0	0	0	0
17	0	0	0	8	5	0	0	0	0	0	0	0	0	0	0
18	0	0	0	14	6	0	0	0	0	0	0	0	0	0	0
19	0	0	0	6	4	0	0	0	0	0	0	0	0	0	0
20	0	0	0	15	4	0	0	0	0	0	0	0	0	0	0
21	0	0	0	11	1	0	0	0	0	0	0	0	0	0	0
22	0	0	0	13	2	0	0	0	0	0	0	0	0	0	0
23	0	0	0	8	3	0	0	0	0	0	0	0	0	0	0
24	0	0	0	5	5	0	0	0	0	0	0	0	0	0	0
25	0	0	0	4	5	0	0	0	0	0	0	0	0	0	0
26	0	0	0	10	4	0	0	0	0	0	0	0	0	0	0
27	0	0	0	14	2	0	0	0	0	0	0	0	0	0	0
28	0	0	0	9	5	0	0	0	0	0	0	0	0	0	0
29	0	0	0	8	4	0	0	0	0	0	0	0	0	0	0
30	0	0	0	15	5	0	0	0	0	0	0	0	0	0	0
31	0	0	0	16	9	0	0	0	0	0	0	0	0	0	0
32	0	0	0	8	8	0	0	0	0	0	0	0	0	0	0
33	0	0	0	7	2	0	0	0	0	0	0	0	0	0	0
34	0	0	0	9	3	0	0	0	0	0	0	0	0	0	0
35	0	0	0	14	5	0	0	0	0	0	0	0	0	0	0
36	0	0	0	10	6	0	0	0	0	0	0	0	0	0	0
37	0	0	0	8	4	0	0	0	0	0	0	0	0	0	0
38	0	0	0	9	5	0	0	0	0	0	0	0	0	0	0
39	0	0	0	12	4	0	0	0	0	0	0	0	0	0	0
40	0	0	0	11	5	0	0	0	0	0	0	0	0	0	0
	0	0	0	404	176	0	0	0	0	0	0	0	0	0	0

## Sheet: Sample22
Number of view field	Reed Seed	Reed Leaf	Reed Stem	Corn Seed	Corn Leaf	Stem of Polygonum sorbus	Stem of Suaeda	Leaf of Suaeda	Leaf of Chenopodium	Leaf of Bittersweet	Seed of Rice	Leaf of Rice	Quinoa	Leaf of Artemisia sphaerocephala	Others
1	0	0	0	9	4	0	0	0	0	0	0	0	0	0	0
2	0	0	0	14	5	0	0	0	0	0	0	0	0	0	0
3	0	0	0	15	6	0	0	0	0	0	0	0	0	0	0
4	0	0	0	13	2	0	0	0	0	0	0	0	0	0	0
5	0	0	0	8	3	0	0	0	0	0	0	0	0	0	0
6	0	0	0	5	5	0	0	0	0	0	0	0	0	0	0
7	0	0	0	6	6	0	0	0	0	0	0	0	0	0	0
8	0	0	0	14	0	0	0	0	0	0	0	0	0	0	0
9	0	0	0	7	1	0	0	0	0	0	0	0	0	0	0
10	0	0	0	11	2	0	0	0	0	0	0	0	0	0	0
11	0	1	0	5	5	0	0	0	0	0	0	0	0	0	0
12	0	0	0	6	4	0	0	0	0	0	0	0	0	0	0
13	0	0	0	12	3	0	0	0	0	0	0	0	0	0	0
14	0	0	0	10	6	0	0	0	0	0	0	0	0	0	0
15	0	0	0	10	6	0	0	0	0	0	0	0	0	0	0
16	0	0	0	4	3	0	0	0	0	0	0	0	0	0	0
17	0	1	0	10	0	0	0	0	0	0	0	0	0	0	0
18	0	0	0	11	1	0	0	0	0	0	0	0	0	0	0
19	0	0	0	14	5	0	0	0	0	0	0	0	0	0	0
20	0	0	0	15	1	0	0	0	0	0	0	0	0	0	0
21	0	0	0	7	3	0	0	0	0	0	0	0	0	0	0
22	0	0	0	10	4	0	0	0	0	0	0	0	0	0	0
23	0	1	0	13	0	0	0	0	0	0	0	0	0	0	0
24	0	0	0	11	5	0	0	0	0	0	0	0	0	0	0
25	0	0	0	12	2	0	0	0	0	0	0	0	0	0	0
26	0	0	0	9	4	0	0	0	0	0	0	0	0	0	0
27	0	0	0	8	2	0	0	0	0	0	0	0	0	0	0
28	0	0	0	5	6	0	0	0	0	0	0	0	0	0	0
29	0	0	0	6	4	0	0	0	0	0	0	0	0	0	0
30	0	1	0	7	0	0	0	0	0	0	0	0	0	0	0
31	0	0	0	14	2	0	0	0	0	0	0	0	0	0	0
32	0	0	0	15	3	0	0	0	0	0	0	0	0	0	0
33	0	0	0	6	4	0	0	0	0	0	0	0	0	0	0
34	0	0	0	12	2	0	0	0	0	0	0	0	0	0	0
35	0	0	0	7	5	0	0	0	0	0	0	0	0	0	0
36	0	0	0	14	0	0	0	0	0	0	0	0	0	0	0
37	0	0	0	5	4	0	0	0	0	0	0	0	0	0	0
38	0	0	0	8	5	0	0	0	0	0	0	0	0	0	0
39	0	0	0	6	2	0	0	0	0	0	0	0	0	0	0
40	0	0	0	14	3	0	0	0	0	0	0	0	0	0	0
	0	4	0	388	128	0	0	0	0	0	0	0	0	0	0

## Sheet: Sample23
Number of view field	Reed Seed	Reed Leaf	Reed Stem	Corn Seed	Corn Leaf	Stem of Polygonum sorbus	Stem of Suaeda	Leaf of Suaeda	Leaf of Chenopodium	Leaf of Bittersweet	Seed of Rice	Leaf of Rice	Quinoa	Leaf of Artemisia sphaerocephala	Others
1	0	0	0	10	3	0	0	0	0	0	0	0	0	0	0
2	0	0	0	16	5	0	0	0	0	0	0	0	0	0	0
3	0	0	0	15	2	0	0	0	0	0	0	0	0	0	0
4	0	0	0	14	3	0	0	0	0	0	0	0	0	0	0
5	0	0	0	11	4	0	0	0	0	0	0	0	0	0	0
6	0	0	0	12	1	0	0	0	0	0	0	0	0	0	0
7	0	0	0	15	5	0	0	0	0	0	0	0	0	0	0
8	0	0	0	14	2	0	0	0	0	0	0	0	0	0	0
9	0	0	0	13	3	0	0	0	0	0	0	0	0	0	0
10	0	0	0	10	4	0	0	0	0	0	0	0	0	0	0
11	0	0	0	10	2	0	0	0	0	0	0	0	0	0	0
12	0	0	0	8	5	0	0	0	0	0	0	0	0	0	0
13	0	0	0	14	0	0	0	0	0	0	0	0	0	0	0
14	0	0	0	15	5	0	0	0	0	0	0	0	0	0	0
15	0	0	0	16	2	0	0	0	0	0	0	0	0	0	0
16	0	0	0	17	5	0	0	0	0	0	0	0	0	0	0
17	0	0	0	15	2	0	0	0	0	0	0	0	0	0	0
18	0	0	0	13	2	0	0	0	0	0	0	0	0	0	0
19	0	0	0	11	4	0	0	0	0	0	0	0	0	0	0
20	0	0	0	10	2	0	0	0	0	0	0	0	0	0	0
21	0	0	0	12	0	0	0	0	0	0	0	0	0	0	0
22	0	0	0	12	2	0	0	0	0	0	0	0	0	0	0
23	0	0	0	11	1	0	0	0	0	0	0	0	0	0	0
24	0	0	0	14	2	0	0	0	0	0	0	0	0	0	0
25	0	0	0	8	0	0	0	0	0	0	0	0	0	0	0
26	0	0	0	15	3	0	0	0	0	0	0	0	0	0	0
27	0	0	0	9	6	0	0	0	0	0	0	0	0	0	0
28	0	0	0	10	2	0	0	0	0	0	0	0	0	0	0
29	0	0	0	14	4	0	0	0	0	0	0	0	0	0	0
30	0	0	0	15	2	0	0	0	0	0	0	0	0	0	0
31	0	0	0	16	4	0	0	0	0	0	0	0	0	0	0
32	0	0	0	14	5	0	0	0	0	0	0	0	0	0	0
33	0	0	0	13	3	0	0	0	0	0	0	0	0	0	0
34	0	0	0	15	5	0	0	0	0	0	0	0	0	0	0
35	0	0	0	14	4	0	0	0	0	0	0	0	0	0	0
36	0	0	0	15	0	0	0	0	0	0	0	0	0	0	0
37	0	0	0	12	3	0	0	0	0	0	0	0	0	0	0
38	0	0	0	9	6	0	0	0	0	0	0	0	0	0	0
39	0	0	0	15	5	0	0	0	0	0	0	0	0	0	0
40	0	0	0	18	2	0	0	0	0	0	0	0	0	0	0
	0	0	0	520	120	0	0	0	0	0	0	0	0	0	0

## Sheet: Sample24
Number of view field	Reed Seed	Reed Leaf	Reed Stem	Corn Seed	Corn Leaf	Stem of Polygonum sorbus	Stem of Suaeda	Leaf of Suaeda	Leaf of Chenopodium	Leaf of Bittersweet	Seed of Rice	Leaf of Rice	Quinoa	Leaf of Artemisia sphaerocephala	Others
1	0	0	0	15	3	0	0	0	0	0	0	0	0	0	0
2	0	0	0	16	5	0	0	0	0	0	0	0	0	0	0
3	0	0	0	15	2	0	0	0	0	0	0	0	0	0	0
4	0	0	0	14	3	0	0	0	0	0	0	0	0	0	0
5	0	0	0	11	4	0	0	0	0	0	0	0	0	0	0
6	0	0	0	12	1	0	0	0	0	0	0	0	0	0	0
7	0	0	0	19	5	0	0	0	0	0	0	0	0	0	0
8	0	0	0	14	2	0	0	0	0	0	0	0	0	0	0
9	0	0	0	13	3	0	0	0	0	0	0	0	0	0	0
10	0	0	0	11	4	0	0	0	0	0	0	0	0	0	0
11	0	0	0	15	2	0	0	0	0	0	0	0	0	0	0
12	0	0	0	14	5	0	0	0	0	0	0	0	0	0	0
13	0	0	0	14	6	0	0	0	0	0	0	0	0	0	0
14	0	0	0	15	5	0	0	0	0	0	0	0	0	0	0
15	0	0	0	16	2	0	0	0	0	0	0	0	0	0	0
16	0	0	0	16	5	0	0	0	0	0	0	0	0	0	0
17	0	0	0	15	2	0	0	0	0	0	0	0	0	0	0
18	0	0	0	13	2	0	0	0	0	0	0	0	0	0	0
19	0	0	0	11	4	0	0	0	0	0	0	0	0	0	0
20	0	0	0	10	2	0	0	0	0	0	0	0	0	0	0
21	0	0	0	18	0	0	0	0	0	0	0	0	0	0	0
22	0	0	0	12	2	0	0	0	0	0	0	0	0	0	0
23	0	0	0	16	1	0	0	0	0	0	0	0	0	0	0
24	0	0	0	14	2	0	0	0	0	0	0	0	0	0	0
25	0	0	0	19	5	0	0	0	0	0	0	0	0	0	0
26	0	0	0	15	3	0	0	0	0	0	0	0	0	0	0
27	0	0	0	14	4	0	0	0	0	0	0	0	0	0	0
28	0	0	0	10	2	0	0	0	0	0	0	0	0	0	0
29	0	0	0	14	4	0	0	0	0	0	0	0	0	0	0
30	0	0	0	18	2	0	0	0	0	0	0	0	0	0	0
31	0	0	0	16	4	0	0	0	0	0	0	0	0	0	0
32	0	0	0	14	5	0	0	0	0	0	0	0	0	0	0
33	0	0	0	15	3	0	0	0	0	0	0	0	0	0	0
34	0	0	0	15	5	0	0	0	0	0	0	0	0	0	0
35	0	0	0	14	4	0	0	0	0	0	0	0	0	0	0
36	0	0	0	15	3	0	0	0	0	0	0	0	0	0	0
37	0	0	0	17	3	0	0	0	0	0	0	0	0	0	0
38	0	0	0	20	6	0	0	0	0	0	0	0	0	0	0
39	0	0	0	15	5	0	0	0	0	0	0	0	0	0	0
40	0	0	0	18	2	0	0	0	0	0	0	0	0	0	0
	0	0	0	588	132	0	0	0	0	0	0	0	0	0	0

## Sheet: Sample25
Number of view field	Reed Seed	Reed Leaf	Reed Stem	Corn Seed	Corn Leaf	Stem of Polygonum sorbus	Stem of Suaeda	Leaf of Suaeda	Leaf of Chenopodium	Leaf of Bittersweet	Seed of Rice	Leaf of Rice	Quinoa	Leaf of Artemisia sphaerocephala	Others
1	0	0	0	14	6	0	0	0	0	0	0	0	0	0	0
2	0	0	0	12	5	0	0	0	0	0	0	0	0	0	0
3	0	0	0	15	2	0	0	0	0	0	0	0	0	0	0
4	0	0	0	8	4	0	0	0	0	0	0	0	0	0	0
5	0	0	0	13	5	0	0	0	0	0	0	0	0	0	0
6	0	0	0	9	6	0	0	0	0	0	0	0	0	0	0
7	0	0	0	8	4	0	0	0	0	0	0	0	0	0	0
8	0	0	0	12	5	0	0	0	0	0	0	0	0	0	0
9	0	0	0	5	2	0	0	0	0	0	0	0	0	0	0
10	0	0	0	6	3	0	0	0	0	0	0	0	0	0	0
11	0	0	0	14	4	0	0	0	0	0	0	0	0	0	0
12	0	0	0	12	8	0	0	0	0	0	0	0	0	0	0
13	0	0	0	10	2	0	0	0	0	0	0	0	0	0	0
14	0	0	0	11	4	0	0	0	0	0	0	0	0	0	0
15	0	0	0	10	4	0	0	0	0	0	0	0	0	0	0
16	0	0	0	10	3	0	0	0	0	0	0	0	0	0	0
17	0	0	0	14	5	0	0	0	0	0	0	0	0	0	0
18	0	0	0	7	4	0	0	0	0	0	0	0	0	0	0
19	0	0	0	15	5	0	0	0	0	0	0	0	0	0	0
20	0	0	0	16	2	0	0	0	0	0	0	0	0	0	2
21	0	0	0	8	4	0	0	0	0	0	0	0	0	0	0
22	0	0	0	11	5	0	0	0	0	0	0	0	0	0	0
23	0	0	0	9	4	0	0	0	0	0	0	0	0	0	1
24	0	0	0	12	3	0	0	0	0	0	0	0	0	0	0
25	0	0	0	13	2	0	0	0	0	0	0	0	0	0	2
26	0	0	0	12	0	0	0	0	0	0	0	0	0	0	0
27	0	0	0	10	5	0	0	0	0	0	0	0	0	0	0
28	0	0	0	10	5	0	0	0	0	0	0	0	0	0	0
29	0	0	0	15	5	0	0	0	0	0	0	0	0	0	3
30	0	0	0	14	2	0	0	0	0	0	0	0	0	0	0
31	0	0	0	10	6	0	0	0	0	0	0	0	0	0	0
32	0	0	0	15	2	0	0	0	0	0	0	0	0	0	0
33	0	0	0	14	5	0	0	0	0	0	0	0	0	0	0
34	0	0	0	12	8	0	0	0	0	0	0	0	0	0	0
35	0	0	0	15	5	0	0	0	0	0	0	0	0	0	0
36	0	0	0	13	6	0	0	0	0	0	0	0	0	0	0
37	0	0	0	10	5	0	0	0	0	0	0	0	0	0	0
38	0	0	0	14	4	0	0	0	0	0	0	0	0	0	0
39	0	0	0	10	2	0	0	0	0	0	0	0	0	0	0
40	0	0	0	12	3	0	0	0	0	0	0	0	0	0	0
	0	0	0	460	164	0	0	0	0	0	0	0	0	0	8

## Sheet: Sample26
Number of view field	Reed Seed	Reed Leaf	Reed Stem	Corn Seed	Corn Leaf	Stem of Polygonum sorbus	Stem of Suaeda	Leaf of Suaeda	Leaf of Chenopodium	Leaf of Bittersweet	Seed of Rice	Leaf of Rice	Quinoa	Leaf of Artemisia sphaerocephala	Others
1	0	0	0	18	6	0	0	0	0	0	0	0	0	0	0
2	0	0	0	15	2	0	0	0	0	0	0	0	0	0	0
3	0	0	0	6	5	0	0	0	0	0	0	0	0	0	0
4	0	0	0	12	4	0	0	0	0	0	0	0	0	0	0
5	0	0	0	15	2	0	0	0	0	0	0	0	0	0	0
6	0	0	0	18	3	0	0	0	0	0	0	0	0	0	0
7	0	0	0	12	5	0	0	0	0	0	0	0	0	0	0
8	0	0	0	15	6	0	0	0	0	0	0	0	0	0	0
9	0	0	0	16	2	0	0	0	0	0	0	0	0	0	0
10	0	0	0	19	1	0	0	0	0	0	0	0	0	0	0
11	0	0	0	12	4	0	0	0	0	0	0	0	0	0	0
12	0	0	0	24	6	0	0	0	0	0	0	0	0	0	0
13	0	0	0	6	3	0	0	0	0	0	0	0	0	0	0
14	0	0	0	12	5	0	0	0	0	0	0	0	0	0	0
15	0	0	0	12	2	0	0	0	0	0	0	0	0	0	0
16	0	0	0	9	1	0	0	0	0	0	0	0	0	0	0
17	0	0	0	15	4	0	0	0	0	0	0	0	0	0	0
18	0	0	0	12	5	0	0	0	0	0	0	0	0	0	0
19	0	0	0	15	2	0	0	0	0	0	0	0	0	0	0
20	0	0	0	16	5	0	0	0	0	0	0	0	0	0	2
21	0	0	0	12	1	0	0	0	0	0	0	0	0	0	0
22	0	0	0	15	5	0	0	0	0	0	0	0	0	0	0
23	0	0	0	12	6	0	0	0	0	0	0	0	0	0	1
24	0	0	0	14	3	0	0	0	0	0	0	0	0	0	0
25	0	0	0	16	5	0	0	0	0	0	0	0	0	0	2
26	0	0	0	15	1	0	0	0	0	0	0	0	0	0	0
27	0	0	0	15	2	0	0	0	0	0	0	0	0	0	0
28	0	0	0	15	5	0	0	0	0	0	0	0	0	0	0
29	0	0	0	15	6	0	0	0	0	0	0	0	0	0	3
30	0	0	0	16	2	0	0	0	0	0	0	0	0	0	0
31	0	0	0	18	5	0	0	0	0	0	0	0	0	0	0
32	0	0	0	14	3	0	0	0	0	0	0	0	0	0	0
33	0	0	0	15	5	0	0	0	0	0	0	0	0	0	0
34	0	0	0	15	3	0	0	0	0	0	0	0	0	0	0
35	0	0	0	15	5	0	0	0	0	0	0	0	0	0	0
36	0	0	0	17	3	0	0	0	0	0	0	0	0	0	0
37	0	0	0	15	6	0	0	0	0	0	0	0	0	0	0
38	0	0	0	12	1	0	0	0	0	0	0	0	0	0	0
39	0	0	0	16	7	0	0	0	0	0	0	0	0	0	0
40	0	0	0	19	5	0	0	0	0	0	0	0	0	0	0
	0	0	0	580	152	0	0	0	0	0	0	0	0	0	8

## Sheet: Sample27
Number of view field	Reed Seed	Reed Leaf	Reed Stem	Corn Seed	Corn Leaf	Stem of Polygonum sorbus	Stem of Suaeda	Leaf of Suaeda	Leaf of Chenopodium	Leaf of Bittersweet	Seed of Rice	Leaf of Rice	Quinoa	Leaf of Artemisia sphaerocephala	Others
1	0	0	0	12	9	0	0	0	2	1	0	0	0	0	0
2	0	0	0	15	7	0	0	0	6	0	0	0	0	0	0
3	0	0	0	11	11	0	0	0	3	0	0	0	0	0	0
4	0	0	0	13	6	0	0	0	2	0	0	0	0	0	0
5	0	0	0	10	12	0	0	0	5	0	0	0	0	0	0
6	0	0	0	9	7	0	0	0	0	2	0	0	0	0	0
7	0	0	0	10	13	0	0	0	2	0	0	0	0	0	0
8	0	0	0	14	10	0	0	0	5	3	0	0	0	0	0
9	0	0	0	12	9	0	0	0	1	0	0	0	0	0	0
10	0	0	0	10	8	0	0	0	2	3	0	0	0	0	0
11	0	0	0	8	7	0	0	0	5	0	0	0	0	0	0
12	0	0	0	11	6	0	0	0	3	0	0	0	0	0	0
13	0	0	0	10	9	0	0	0	0	1	0	0	0	0	0
14	0	0	0	10	6	0	0	0	3	0	0	0	0	0	0
15	0	0	0	15	8	0	0	0	4	0	0	0	0	0	0
16	0	0	0	9	7	0	0	0	2	0	0	0	0	0	0
17	0	0	0	12	9	0	0	0	0	0	0	0	0	0	0
18	0	0	0	10	9	0	0	0	6	0	0	0	0	0	0
19	0	0	0	15	5	0	0	0	3	3	0	0	0	0	0
20	0	0	0	13	8	0	0	0	4	0	0	0	0	0	0
21	0	0	0	12	6	0	0	0	3	0	0	0	0	0	0
22	0	0	0	7	9	0	0	0	5	0	0	0	0	0	0
23	0	0	0	10	8	0	0	0	6	1	0	0	0	0	0
24	0	0	0	11	4	0	0	0	0	0	0	0	0	0	0
25	0	0	0	14	8	0	0	0	3	0	0	0	0	0	0
26	0	0	0	15	8	0	0	0	5	0	0	0	0	0	0
27	0	0	0	7	7	0	0	0	6	0	0	0	0	0	0
28	0	0	0	13	9	0	0	0	0	0	0	0	0	0	0
29	0	0	0	9	5	0	0	0	5	2	0	0	0	0	0
30	0	0	0	15	10	0	0	0	2	0	0	0	0	0	0
31	0	0	0	6	8	0	0	0	4	0	0	0	0	0	0
32	0	0	0	10	5	0	0	0	2	0	0	0	0	0	0
33	0	0	0	13	11	0	0	0	1	1	0	0	0	0	0
34	0	0	0	14	6	0	0	0	6	0	0	0	0	0	0
35	0	0	0	12	9	0	0	0	1	0	0	0	0	0	0
36	0	0	0	15	6	0	0	0	0	0	0	0	0	0	0
37	0	0	0	9	10	0	0	0	4	0	0	0	0	0	0
38	0	0	0	10	9	0	0	0	2	1	0	0	0	0	0
39	0	0	0	9	5	0	0	0	4	0	0	0	0	0	0
40	0	0	0	8	7	0	0	0	7	2	0	0	0	0	0
	0	0	0	448	316	0	0	0	124	20	0	0	0	0	0

## Sheet: Sample28
Number of view field	Reed Seed	Reed Leaf	Reed Stem	Corn Seed	Corn Leaf	Stem of Polygonum sorbus	Stem of Suaeda	Leaf of Suaeda	Leaf of Chenopodium	Leaf of Bittersweet	Seed of Rice	Leaf of Rice	Quinoa	Leaf of Artemisia sphaerocephala	Others
1	0	0	0	6	6	0	0	0	3	0	0	0	0	0	0
2	0	0	0	5	5	0	0	0	2	0	0	0	0	0	0
3	0	0	0	8	2	0	0	0	1	0	0	0	0	0	0
4	0	0	0	4	4	0	0	0	2	0	0	0	0	0	0
5	0	0	0	7	6	0	0	0	0	1	0	0	0	0	0
6	0	0	0	2	5	0	0	0	1	0	0	0	0	0	0
7	0	0	0	10	3	0	0	0	3	0	0	0	0	0	0
8	0	0	0	11	5	0	0	0	2	0	0	0	0	0	0
9	0	0	0	5	4	0	0	0	4	2	0	0	0	0	0
10	0	0	0	8	7	0	0	0	5	0	0	0	0	0	0
11	0	0	0	9	2	0	0	0	5	0	0	0	0	0	0
12	0	0	0	5	5	0	0	0	3	0	0	0	0	0	0
13	0	0	0	4	6	0	0	0	2	3	0	0	0	0	0
14	0	0	0	7	7	0	0	0	3	3	0	0	0	0	0
15	0	0	0	10	1	0	0	0	4	1	0	0	0	0	0
16	0	0	0	3	4	0	0	0	1	0	0	0	0	0	0
17	0	0	0	8	6	0	0	0	0	0	0	0	0	0	0
18	0	0	0	3	5	0	0	0	3	1	0	0	0	0	0
19	0	0	0	6	2	0	0	0	4	0	0	0	0	0	0
20	0	0	0	5	5	0	0	0	3	0	0	0	0	0	0
21	0	0	0	6	5	0	0	0	2	1	0	0	0	0	0
22	0	0	0	4	4	0	0	0	0	0	0	0	0	0	0
23	0	0	0	7	6	0	0	0	0	2	0	0	0	0	0
24	0	0	0	6	3	0	0	0	4	0	0	0	0	0	0
25	0	0	0	9	4	0	0	0	1	3	0	0	0	0	0
26	0	0	0	12	2	0	0	0	1	0	0	0	0	0	0
27	0	0	0	5	4	0	0	0	2	3	0	0	0	0	0
28	0	0	0	4	6	0	0	0	3	0	0	0	0	0	0
29	0	0	0	13	7	0	0	0	1	4	0	0	0	0	0
30	0	0	0	6	5	0	0	0	0	0	0	0	0	0	0
31	0	0	0	4	4	0	0	0	2	0	0	0	0	0	0
32	0	0	0	6	7	0	0	0	3	0	0	0	0	0	0
33	0	0	0	8	3	0	0	0	5	0	0	0	0	0	0
34	0	0	0	14	1	0	0	0	8	0	0	0	0	0	0
35	0	0	0	8	7	0	0	0	4	0	0	0	0	0	0
36	0	0	0	2	5	0	0	0	0	0	0	0	0	0	0
37	0	0	0	4	6	0	0	0	6	0	0	0	0	0	0
38	0	0	0	10	4	0	0	0	4	0	0	0	0	0	0
39	0	0	0	5	5	0	0	0	1	0	0	0	0	0	0
40	0	0	0	5	6	0	0	0	2	0	0	0	0	0	0
	0	0	0	264	184	0	0	0	100	24	0	0	0	0	0

## Sheet: Sample29
Number of view field	Reed Seed	Reed Leaf	Reed Stem	Corn Seed	Corn Leaf	Stem of Polygonum sorbus	Stem of Suaeda	Leaf of Suaeda	Leaf of Chenopodium	Leaf of Bittersweet	Seed of Rice	Leaf of Rice	Quinoa	Leaf of Artemisia sphaerocephala	Others
1	0	9	0	11	6	0	0	0	0	0	0	0	0	0	0
2	0	6	0	10	3	0	0	0	0	0	0	0	0	0	0
3	0	17	0	12	2	0	0	0	0	0	0	0	0	0	0
4	0	7	0	14	5	0	0	0	0	0	0	0	0	0	0
5	0	10	0	11	4	0	0	0	1	0	0	0	0	0	0
6	0	11	0	12	0	0	0	0	0	0	0	0	0	0	0
7	0	9	0	9	2	0	0	0	1	0	0	0	0	0	0
8	0	8	0	10	3	0	0	0	0	0	0	0	0	0	0
9	0	16	0	9	6	0	0	0	2	0	0	0	0	0	0
10	0	7	0	8	4	0	0	0	1	0	0	0	0	0	0
11	0	10	0	10	2	0	0	0	3	0	0	0	0	0	0
12	0	9	0	8	6	0	0	0	0	0	0	0	0	0	0
13	0	12	0	10	4	0	0	0	0	0	0	0	0	0	0
14	0	8	0	11	4	0	0	0	1	0	0	0	0	0	0
15	0	7	0	8	2	0	0	0	0	0	0	0	0	0	0
16	0	14	0	12	7	0	0	0	0	0	0	0	0	0	0
17	0	6	0	11	1	0	0	0	2	0	0	0	0	0	0
18	0	7	0	10	3	0	0	0	0	0	0	0	0	0	0
19	0	9	0	13	5	0	0	0	0	0	0	0	0	0	0
20	0	15	0	7	3	0	0	0	0	0	0	0	0	0	0
21	0	10	0	10	3	0	0	0	0	0	0	0	0	0	0
22	0	9	0	12	1	0	0	0	0	0	0	0	0	0	0
23	0	5	0	10	3	0	0	0	1	0	0	0	0	0	0
24	0	8	0	8	5	0	0	0	0	0	0	0	0	0	0
25	0	6	0	13	2	0	0	0	2	0	0	0	0	0	0
26	0	9	0	11	4	0	0	0	0	0	0	0	0	0	0
27	0	13	0	9	0	0	0	0	1	0	0	0	0	0	0
28	0	7	0	10	3	0	0	0	0	0	0	0	0	0	0
29	0	8	0	11	2	0	0	0	0	0	0	0	0	0	0
30	0	15	0	8	0	0	0	0	0	0	0	0	0	0	0
31	0	6	0	12	2	0	0	0	0	0	0	0	0	0	0
32	0	7	0	14	2	0	0	0	0	0	0	0	0	0	0
33	0	8	0	13	1	0	0	0	1	0	0	0	0	0	0
34	0	5	0	12	3	0	0	0	0	0	0	0	0	0	0
35	0	15	0	10	2	0	0	0	0	0	0	0	0	0	0
36	0	9	0	11	7	0	0	0	0	0	0	0	0	0	0
37	0	14	0	12	2	0	0	0	0	0	0	0	0	0	0
38	0	12	0	8	3	0	0	0	0	0	0	0	0	0	0
39	0	11	0	13	2	0	0	0	0	0	0	0	0	0	0
40	0	14	0	7	5	0	0	0	0	0	0	0	0	0	0
	0	388	0	420	124	0	0	0	16	0	0	0	0	0	0

## Sheet: Sample30
Number of view field	Reed Seed	Reed Leaf	Reed Stem	Corn Seed	Corn Leaf	Stem of Polygonum sorbus	Stem of Suaeda	Leaf of Suaeda	Leaf of Chenopodium	Leaf of Bittersweet	Seed of Rice	Leaf of Rice	Quinoa	Leaf of Artemisia sphaerocephala	Others
1	0	8	0	14	5	0	0	0	0	0	0	0	0	0	0
2	0	6	0	12	2	0	0	0	0	0	0	0	0	0	0
3	0	10	0	10	3	0	0	0	0	0	0	0	0	0	0
4	0	4	0	11	1	0	0	0	2	0	0	0	0	0	0
5	0	5	0	10	0	0	0	0	0	0	0	0	0	0	0
6	0	13	0	7	0	0	0	0	0	0	0	0	0	0	1
7	0	6	0	12	1	0	0	0	0	0	0	0	0	0	0
8	0	8	0	15	2	0	0	0	0	0	0	0	0	0	0
9	0	9	0	9	0	0	0	0	0	0	0	0	0	0	0
10	0	12	0	13	0	0	0	0	1	0	0	0	0	0	0
11	0	5	0	12	0	0	0	0	0	0	0	0	0	0	0
12	0	9	0	12	2	0	0	0	0	0	0	0	0	0	0
13	0	8	0	7	5	0	0	0	0	0	0	0	0	0	0
14	0	6	0	13	0	0	0	0	1	0	0	0	0	0	1
15	0	7	0	10	3	0	0	0	0	0	0	0	0	0	0
16	0	5	0	11	0	0	0	0	0	0	0	0	0	0	0
17	0	8	0	11	0	0	0	0	0	0	0	0	0	0	0
18	0	12	0	9	3	0	0	0	0	0	0	0	0	0	0
19	0	5	0	12	4	0	0	0	0	0	0	0	0	0	0
20	0	6	0	10	2	0	0	0	2	0	0	0	0	0	0
21	0	9	0	8	4	0	0	0	0	0	0	0	0	0	0
22	0	8	0	12	0	0	0	0	0	0	0	0	0	0	0
23	0	12	0	15	5	0	0	0	0	0	0	0	0	0	0
24	0	4	0	13	3	0	0	0	0	0	0	0	0	0	0
25	0	7	0	10	0	0	0	0	0	0	0	0	0	0	1
26	0	7	0	7	1	0	0	0	0	0	0	0	0	0	0
27	0	11	0	8	0	0	0	0	0	0	0	0	0	0	0
28	0	6	0	10	1	0	0	0	1	0	0	0	0	0	0
29	0	4	0	9	0	0	0	0	0	0	0	0	0	0	0
30	0	7	0	10	5	0	0	0	0	0	0	0	0	0	0
31	0	13	0	14	0	0	0	0	0	0	0	0	0	0	0
32	0	5	0	13	3	0	0	0	2	0	0	0	0	0	0
33	0	4	0	11	0	0	0	0	0	0	0	0	0	0	0
34	0	13	0	14	0	0	0	0	0	0	0	0	0	0	1
35	0	6	0	13	1	0	0	0	0	0	0	0	0	0	0
36	0	5	0	11	0	0	0	0	0	0	0	0	0	0	0
37	0	2	0	14	0	0	0	0	3	0	0	0	0	0	0
38	0	9	0	15	2	0	0	0	0	0	0	0	0	0	0
39	0	5	0	16	6	0	0	0	0	0	0	0	0	0	0
40	0	7	0	9	4	0	0	0	0	0	0	0	0	0	0
	0	296	0	452	68	0	0	0	12	0	0	0	0	0	4

[truncated: 10 more sheets: Sample31, Sample32, Sample33, Sample34, Sample35, Sample36, Sample37, Sample38, Sample39, Sample40]
