# Supplementary material for: Spring diet and energy intake of whooper swans (Cygnus cygnus) at the Yellow River National Wetland in Baotou, China
Source: PLoS One. 2022 Feb 28;17(2):e0264528. doi: 10.1371/journal.pone.0264528 (PMC8884505; doi:10.1371/journal.pone.0264528)
Supplement: S3 Table — (XLSX) [file pone.0264528.s003.xlsx]

## Sheet: Sample41
Number of view field	Reed Seed	Reed Leaf	Reed Stem	Corn Seed	Corn Leaf	Stem of Polygonum sorbus	Stem of Suaeda	Leaf of Suaeda	Leaf of Chenopodium	Leaf of Bittersweet	Seed of Rice	Leaf of Rice	Quinoa	Leaf of Artemisia sphaerocephala	Others
1	0	2	0	7	0	0	0	0	0	0	8	0	0	0	1
2	0	0	2	2	0	0	0	0	0	0	2	0	0	0	2
3	0	0	1	5	0	0	0	0	0	0	13	0	0	0	0
4	0	0	2	4	0	0	0	0	0	0	10	0	0	0	0
5	0	0	0	8	0	0	0	0	0	0	9	0	0	0	0
6	0	0	1	9	0	0	0	0	0	0	1	0	0	0	0
7	0	0	3	7	0	0	0	0	0	0	15	0	0	0	2
8	0	3	0	9	0	0	0	0	0	0	14	0	0	0	3
9	0	0	1	4	0	0	0	0	0	0	12	0	0	0	0
10	0	0	0	5	0	0	0	0	0	0	12	0	0	0	1
11	0	1	2	2	0	0	0	0	0	0	9	0	0	0	0
12	0	0	0	5	0	0	0	0	0	0	7	0	0	0	0
13	0	0	0	4	0	0	0	0	0	0	8	0	0	0	0
14	0	1	1	7	0	0	0	0	0	0	6	0	0	0	1
15	0	0	2	5	0	0	0	0	0	0	9	0	0	0	1
16	0	0	0	7	0	0	0	0	0	0	7	0	0	0	1
17	0	0	2	5	0	0	0	0	0	0	6	0	0	0	4
18	0	0	0	2	0	0	0	0	0	0	4	0	0	0	0
19	0	2	0	8	0	0	0	0	0	0	2	0	0	0	0
20	0	1	1	6	0	0	0	0	0	0	2	0	0	0	1
21	0	1	0	9	0	0	0	0	0	0	6	0	0	0	1
22	0	0	3	10	0	0	0	0	0	0	9	0	0	0	0
23	0	0	0	6	0	0	0	0	0	0	5	0	0	0	1
24	0	0	3	4	0	0	0	0	0	0	7	0	0	0	0
25	0	0	1	3	0	0	0	0	0	0	5	0	0	0	0
26	0	0	2	4	0	0	0	0	0	0	3	0	0	0	1
27	0	0	0	2	0	0	0	0	0	0	9	0	0	0	0
28	0	0	2	3	0	0	0	0	0	0	6	0	0	0	1
29	0	0	1	4	0	0	0	0	0	0	9	0	0	0	2
30	0	0	2	5	0	0	0	0	0	0	12	0	0	0	0
31	0	0	1	6	0	0	0	0	0	0	14	0	0	0	2
32	0	2	0	4	0	0	0	0	0	0	13	0	0	0	0
33	0	0	1	14	0	0	0	0	0	0	6	0	0	0	0
34	0	0	2	5	0	0	0	0	0	0	9	0	0	0	0
35	0	0	1	8	0	0	0	0	0	0	15	0	0	0	1
36	0	2	0	4	0	0	0	0	0	0	10	0	0	0	0
37	0	0	2	6	0	0	0	0	0	0	6	0	0	0	1
38	0	0	0	4	0	0	0	0	0	0	11	0	0	0	0
39	0	0	0	7	0	0	0	0	0	0	9	0	0	0	0
40	0	1	1	9	0	0	0	0	0	0	8	0	0	0	1
	0	16	40	228	0	0	0	0	0	0	328	0	0	0	28

## Sheet: Sample42
Number of view field	Reed Seed	Reed Leaf	Reed Stem	Corn Seed	Corn Leaf	Stem of Polygonum sorbus	Stem of Suaeda	Leaf of Suaeda	Leaf of Chenopodium	Leaf of Bittersweet	Seed of Rice	Leaf of Rice	Quinoa	Leaf of Artemisia sphaerocephala	Others
1	0	1	0	5	0	0	0	0	0	0	5	0	0	0	0
2	0	2	0	6	0	0	0	0	0	0	7	0	0	0	0
3	0	0	0	9	0	0	0	0	0	0	4	0	0	0	0
4	0	1	0	7	0	0	0	0	0	0	2	0	0	0	0
5	0	3	0	4	0	0	0	0	0	0	5	0	0	0	0
6	0	2	0	8	0	0	0	0	0	0	6	0	0	0	0
7	0	0	0	5	0	0	0	0	0	0	4	0	0	0	0
8	0	1	0	7	0	0	0	0	0	0	9	0	0	0	0
9	0	0	0	8	0	0	0	0	0	0	2	0	0	0	0
10	0	2	0	4	0	0	0	0	0	0	5	0	0	0	0
11	0	0	0	8	0	0	0	0	0	0	4	0	0	0	0
12	0	1	0	9	0	0	0	0	0	0	7	0	0	0	0
13	0	0	1	7	0	0	0	0	0	0	9	0	0	0	0
14	0	0	0	3	0	0	0	0	0	0	7	0	0	0	0
15	0	2	1	8	0	0	0	0	0	0	4	0	0	0	0
16	0	0	0	6	0	0	0	0	0	0	6	0	0	0	0
17	0	1	0	5	0	0	0	0	0	0	9	0	0	0	0
18	0	1	0	3	0	0	0	0	0	0	5	0	0	0	0
19	0	0	0	6	0	0	0	0	0	0	3	0	0	0	0
20	0	1	0	7	0	0	0	0	0	0	5	0	0	0	0
21	0	0	1	6	0	0	0	0	0	0	7	0	0	0	0
22	0	2	0	2	0	0	0	0	0	0	6	0	0	0	0
23	0	0	1	9	0	0	0	0	0	0	4	0	0	0	0
24	0	1	0	5	0	0	0	0	0	0	6	0	0	0	0
25	0	0	0	6	0	0	0	0	0	0	2	0	0	0	0
26	0	0	0	9	0	0	0	0	0	0	4	0	0	0	0
27	0	1	0	8	0	0	0	0	0	0	5	0	0	0	0
28	0	3	1	5	0	0	0	0	0	0	7	0	0	0	0
29	0	2	0	9	0	0	0	0	0	0	4	0	0	0	0
30	0	0	0	4	0	0	0	0	0	0	6	0	0	0	0
31	0	0	0	9	0	0	0	0	0	0	3	0	0	0	0
32	0	1	1	6	0	0	0	0	0	0	2	0	0	0	0
33	0	0	0	7	0	0	0	0	0	0	2	0	0	0	0
34	0	0	0	8	0	0	0	0	0	0	4	0	0	0	0
35	0	1	1	3	0	0	0	0	0	0	5	0	0	0	0
36	0	2	0	6	0	0	0	0	0	0	6	0	0	0	0
37	0	0	0	8	0	0	0	0	0	0	2	0	0	0	0
38	0	0	0	7	0	0	0	0	0	0	3	0	0	0	0
39	0	1	0	8	0	0	0	0	0	0	4	0	0	0	0
40	0	0	1	6	0	0	0	0	0	0	2	0	0	0	0
	0	32	8	256	0	0	0	0	0	0	192	0	0	0	0

## Sheet: Sample43
Number of view field	Reed Seed	Reed Leaf	Reed Stem	Corn Seed	Corn Leaf	Stem of Polygonum sorbus	Stem of Suaeda	Leaf of Suaeda	Leaf of Chenopodium	Leaf of Bittersweet	Seed of Rice	Leaf of Rice	Quinoa	Leaf of Artemisia sphaerocephala	Others
1	6	0	0	4	0	0	0	0	0	0	0	1	0	0	0
2	9	0	0	6	0	0	0	0	0	0	0	3	0	0	0
3	7	1	0	7	0	0	0	0	0	0	0	2	0	0	0
4	9	2	0	4	0	0	0	0	0	0	0	0	0	0	0
5	5	0	0	6	0	0	0	0	0	0	0	0	0	0	0
6	9	0	0	3	0	0	0	0	0	0	0	0	0	0	1
7	6	0	0	6	0	0	0	0	0	0	0	0	0	0	0
8	9	0	0	7	0	0	0	0	0	0	0	0	0	0	0
9	8	0	0	2	0	0	0	0	0	0	0	1	0	0	0
10	7	0	0	5	0	0	0	0	0	0	0	2	0	0	2
11	9	2	0	6	0	0	0	0	0	0	0	3	0	0	0
12	10	0	0	1	0	0	0	0	0	0	0	0	0	0	0
13	5	0	0	0	0	0	0	0	0	0	0	1	0	0	0
14	7	0	0	6	0	0	0	0	0	0	0	0	0	0	0
15	8	0	0	7	0	0	0	0	0	0	0	0	0	0	0
16	6	2	0	3	0	0	0	0	0	0	0	1	0	0	0
17	9	0	0	5	0	0	0	0	0	0	0	2	0	0	1
18	5	0	0	7	0	0	0	0	0	0	0	0	0	0	0
19	7	0	0	4	0	0	0	0	0	0	0	0	0	0	0
20	9	1	0	3	0	0	0	0	0	0	0	0	0	0	0
21	10	0	0	2	0	0	0	0	0	0	0	0	0	0	0
22	8	1	0	5	0	0	0	0	0	0	0	1	0	0	0
23	9	0	0	4	0	0	0	0	0	0	0	0	0	0	1
24	7	0	0	2	0	0	0	0	0	0	0	1	0	0	0
25	8	0	0	2	0	0	0	0	0	0	0	0	0	0	2
26	9	1	0	5	0	0	0	0	0	0	0	0	0	0	0
27	6	0	0	7	0	0	0	0	0	0	0	0	0	0	0
28	5	1	0	3	0	0	0	0	0	0	0	0	0	0	0
29	7	0	0	5	0	0	0	0	0	0	0	1	0	0	0
30	9	1	0	7	0	0	0	0	0	0	0	0	0	0	0
31	6	0	0	5	0	0	0	0	0	0	0	2	0	0	1
32	4	1	0	4	0	0	0	0	0	0	0	3	0	0	0
33	5	0	0	2	0	0	0	0	0	0	0	0	0	0	0
34	8	0	0	6	0	0	0	0	0	0	0	0	0	0	0
35	6	0	0	2	0	0	0	0	0	0	0	0	0	0	0
36	8	1	0	1	0	0	0	0	0	0	0	0	0	0	0
37	4	0	0	3	0	0	0	0	0	0	0	0	0	0	0
38	7	1	0	4	0	0	0	0	0	0	0	0	0	0	0
39	4	0	0	1	0	0	0	0	0	0	0	0	0	0	0
40	8	1	0	6	0	0	0	0	0	0	0	0	0	0	0
	288	16	0	168	0	0	0	0	0	0	0	24	0	0	8

## Sheet: Sample44
Number of view field	Reed Seed	Reed Leaf	Reed Stem	Corn Seed	Corn Leaf	Stem of Polygonum sorbus	Stem of Suaeda	Leaf of Suaeda	Leaf of Chenopodium	Leaf of Bittersweet	Seed of Rice	Leaf of Rice	Quinoa	Leaf of Artemisia sphaerocephala	Others
1	9	3	0	5	0	0	0	0	0	0	0	0	0	0	0
2	7	0	0	4	0	0	0	0	0	0	0	0	0	0	0
3	10	2	0	9	0	0	0	0	0	0	0	0	0	0	0
4	8	3	0	3	0	0	0	0	0	0	0	0	0	0	1
5	7	1	0	4	0	0	0	0	0	0	0	0	0	0	0
6	6	0	0	9	0	0	0	0	0	0	0	1	0	0	0
7	9	2	0	5	0	0	0	0	0	0	0	0	0	0	0
8	10	4	0	3	0	0	0	0	0	0	0	0	0	0	0
9	11	3	0	9	0	0	0	0	0	0	0	0	0	0	0
10	9	1	0	7	0	0	0	0	0	0	0	0	0	0	2
11	8	4	0	6	0	0	0	0	0	0	0	0	0	0	0
12	7	3	0	4	0	0	0	0	0	0	0	0	0	0	0
13	7	2	0	10	0	0	0	0	0	0	0	0	0	0	0
14	9	3	0	5	0	0	0	0	0	0	0	2	0	0	0
15	6	1	0	9	0	0	0	0	0	0	0	0	0	0	0
16	10	3	0	3	0	0	0	0	0	0	0	1	0	0	1
17	9	2	0	4	0	0	0	0	0	0	0	0	0	0	0
18	6	2	0	6	0	0	0	0	0	0	0	0	0	0	0
19	9	0	0	3	0	0	0	0	0	0	0	1	0	0	1
20	7	1	0	1	0	0	0	0	0	0	0	0	0	0	0
21	8	3	0	5	0	0	0	0	0	0	0	0	0	0	0
22	6	2	0	3	0	0	0	0	0	0	0	0	0	0	1
23	5	3	0	4	0	0	0	0	0	0	0	0	0	0	0
24	10	1	0	2	0	0	0	0	0	0	0	0	0	0	0
25	9	0	0	3	0	0	0	0	0	0	0	2	0	0	1
26	6	1	0	8	0	0	0	0	0	0	0	0	0	0	0
27	10	2	0	7	0	0	0	0	0	0	0	0	0	0	0
28	5	1	0	3	0	0	0	0	0	0	0	0	0	0	0
29	8	2	0	2	0	0	0	0	0	0	0	0	0	0	0
30	6	0	0	4	0	0	0	0	0	0	0	1	0	0	1
31	9	2	0	4	0	0	0	0	0	0	0	0	0	0	0
32	15	0	0	2	0	0	0	0	0	0	0	0	0	0	0
33	10	1	0	3	0	0	0	0	0	0	0	1	0	0	1
34	9	0	0	2	0	0	0	0	0	0	0	0	0	0	0
35	5	1	0	5	0	0	0	0	0	0	0	0	0	0	0
36	8	2	0	9	0	0	0	0	0	0	0	0	0	0	0
37	7	0	0	6	0	0	0	0	0	0	0	2	0	0	2
38	9	0	0	3	0	0	0	0	0	0	0	0	0	0	0
39	9	1	0	2	0	0	0	0	0	0	0	0	0	0	1
40	10	2	0	6	0	0	0	0	0	0	0	1	0	0	0
	328	64	0	192	0	0	0	0	0	0	0	12	0	0	12

## Sheet: Sample45
Number of view field	Reed Seed	Reed Leaf	Reed Stem	Corn Seed	Corn Leaf	Stem of Polygonum sorbus	Stem of Suaeda	Leaf of Suaeda	Leaf of Chenopodium	Leaf of Bittersweet	Seed of Rice	Leaf of Rice	Quinoa	Leaf of Artemisia sphaerocephala	Others
1	0	0	0	9	0	0	0	0	0	0	5	0	0	0	0
2	0	0	0	6	0	0	0	0	0	0	4	0	0	0	0
3	0	2	0	10	0	0	0	0	0	0	3	0	0	0	0
4	0	0	0	12	0	0	0	0	0	0	6	0	0	0	0
5	0	1	0	13	0	0	0	0	0	0	1	0	0	0	1
6	0	0	0	9	0	0	0	0	0	0	5	0	0	0	0
7	0	0	0	7	0	0	0	0	0	0	6	0	0	0	2
8	0	3	0	7	0	0	0	0	0	0	3	0	0	0	0
9	0	0	0	8	0	0	0	0	0	0	6	0	0	0	0
10	0	0	0	9	0	0	0	0	0	0	7	0	0	0	0
11	0	0	0	10	0	0	0	0	0	0	1	0	0	0	0
12	0	0	0	7	0	0	0	0	0	0	2	0	0	0	0
13	0	2	0	9	0	0	0	0	0	0	5	0	0	0	1
14	0	0	0	8	0	0	0	0	0	0	3	0	0	0	3
15	0	0	0	6	0	0	0	0	0	0	4	0	0	0	2
16	0	4	0	9	0	0	0	0	0	0	2	0	0	0	0
17	0	0	0	15	0	0	0	0	0	0	2	0	0	0	0
18	0	0	0	9	0	0	0	0	0	0	4	0	0	0	0
19	0	0	0	11	0	0	0	0	0	0	5	0	0	0	0
20	0	1	0	12	0	0	0	0	0	0	7	0	0	0	1
21	0	0	0	5	0	0	0	0	0	0	6	0	0	0	0
22	0	2	0	7	0	0	0	0	0	0	8	0	0	0	0
23	0	1	0	9	0	0	0	0	0	0	9	0	0	0	0
24	0	0	0	6	0	0	0	0	0	0	2	0	0	0	0
25	0	0	0	9	0	0	0	0	0	0	6	0	0	0	0
26	0	0	0	7	0	0	0	0	0	0	3	0	0	0	1
27	0	1	0	8	0	0	0	0	0	0	5	0	0	0	0
28	0	0	0	10	0	0	0	0	0	0	2	0	0	0	1
29	0	0	0	7	0	0	0	0	0	0	4	0	0	0	0
30	0	0	0	6	0	0	0	0	0	0	3	0	0	0	0
31	0	3	0	4	0	0	0	0	0	0	3	0	0	0	0
32	0	1	0	9	0	0	0	0	0	0	2	0	0	0	0
33	0	3	0	7	0	0	0	0	0	0	3	0	0	0	0
34	0	0	0	8	0	0	0	0	0	0	4	0	0	0	0
35	0	0	0	6	0	0	0	0	0	0	3	0	0	0	1
36	0	0	0	9	0	0	0	0	0	0	1	0	0	0	0
37	0	1	0	12	0	0	0	0	0	0	7	0	0	0	2
38	0	2	0	10	0	0	0	0	0	0	5	0	0	0	0
39	0	0	0	11	0	0	0	0	0	0	4	0	0	0	0
40	0	1	0	8	0	0	0	0	0	0	3	0	0	0	1
	0	28	0	344	0	0	0	0	0	0	164	0	0	0	16

## Sheet: Sample46
Number of view field	Reed Seed	Reed Leaf	Reed Stem	Corn Seed	Corn Leaf	Stem of Polygonum sorbus	Stem of Suaeda	Leaf of Suaeda	Leaf of Chenopodium	Leaf of Bittersweet	Seed of Rice	Leaf of Rice	Quinoa	Leaf of Artemisia sphaerocephala	Others
1	0	0	0	10	0	0	0	0	0	0	2	0	0	0	0
2	0	0	0	7	0	0	0	0	0	0	3	0	0	0	0
3	0	0	0	8	0	0	0	0	0	0	2	0	0	0	0
4	0	0	0	6	0	0	0	0	0	0	1	0	0	0	0
5	0	1	0	9	0	0	0	0	0	0	3	0	0	0	1
6	0	0	0	5	0	0	0	0	0	0	4	0	0	0	0
7	0	1	0	7	0	0	0	0	0	0	1	0	0	0	0
8	0	0	0	4	0	0	0	0	0	0	3	0	0	0	0
9	0	0	0	6	0	0	0	0	0	0	2	0	0	0	0
10	0	0	0	7	0	0	0	0	0	0	3	0	0	0	0
11	0	0	0	8	0	0	0	0	0	0	4	0	0	0	0
12	0	0	0	12	0	0	0	0	0	0	1	0	0	0	0
13	0	1	0	9	0	0	0	0	0	0	1	0	0	0	1
14	0	1	0	7	0	0	0	0	0	0	2	0	0	0	0
15	0	2	0	5	0	0	0	0	0	0	3	0	0	0	0
16	0	0	0	4	0	0	0	0	0	0	1	0	0	0	0
17	0	0	0	6	0	0	0	0	0	0	4	0	0	0	0
18	0	0	0	7	0	0	0	0	0	0	3	0	0	0	0
19	0	0	0	3	0	0	0	0	0	0	1	0	0	0	0
20	0	1	0	5	0	0	0	0	0	0	2	0	0	0	0
21	0	0	0	6	0	0	0	0	0	0	4	0	0	0	0
22	0	0	0	8	0	0	0	0	0	0	1	0	0	0	0
23	0	0	0	10	0	0	0	0	0	0	4	0	0	0	0
24	0	0	0	6	0	0	0	0	0	0	3	0	0	0	0
25	0	0	0	7	0	0	0	0	0	0	1	0	0	0	0
26	0	1	0	9	0	0	0	0	0	0	4	0	0	0	0
27	0	0	0	2	0	0	0	0	0	0	3	0	0	0	0
28	0	1	0	5	0	0	0	0	0	0	2	0	0	0	0
29	0	0	0	4	0	0	0	0	0	0	2	0	0	0	0
30	0	0	0	6	0	0	0	0	0	0	2	0	0	0	0
31	0	0	0	7	0	0	0	0	0	0	3	0	0	0	0
32	0	0	0	8	0	0	0	0	0	0	5	0	0	0	0
33	0	0	0	11	0	0	0	0	0	0	1	0	0	0	0
34	0	0	0	4	0	0	0	0	0	0	1	0	0	0	0
35	0	1	0	9	0	0	0	0	0	0	2	0	0	0	1
36	0	0	0	6	0	0	0	0	0	0	0	0	0	0	0
37	0	1	0	6	0	0	0	0	0	0	1	0	0	0	0
38	0	0	0	7	0	0	0	0	0	0	5	0	0	0	0
39	0	0	0	8	0	0	0	0	0	0	1	0	0	0	0
40	0	1	0	4	0	0	0	0	0	0	1	0	0	0	1
	0	12	0	268	0	0	0	0	0	0	92	0	0	0	4

## Sheet: Sample47
Number of view field	Reed Seed	Reed Leaf	Reed Stem	Corn Seed	Corn Leaf	Stem of Polygonum sorbus	Stem of Suaeda	Leaf of Suaeda	Leaf of Chenopodium	Leaf of Bittersweet	Seed of Rice	Leaf of Rice	Quinoa	Leaf of Artemisia sphaerocephala	Others
1	0	10	0	3	0	0	0	0	0	0	0	0	0	10	0
2	0	7	0	4	0	0	0	0	0	0	0	0	0	13	0
3	0	8	0	5	0	0	0	0	0	0	2	0	0	15	0
4	0	6	0	4	0	0	0	0	0	0	1	0	0	13	0
5	0	9	0	3	0	0	0	0	0	0	0	0	0	15	0
6	0	5	0	2	0	0	0	0	0	0	1	0	0	12	0
7	0	7	0	4	0	0	0	0	0	0	0	0	0	10	0
8	0	4	0	2	0	0	0	0	0	0	0	0	0	11	0
9	0	6	0	3	0	0	0	0	0	0	0	0	0	10	0
10	0	7	0	7	0	0	0	0	0	0	1	0	0	9	0
11	0	8	0	8	0	0	0	0	0	0	2	0	0	8	0
12	0	12	0	4	0	0	0	0	0	0	0	0	0	10	0
13	0	9	0	3	0	0	0	0	0	0	0	0	0	11	0
14	0	7	0	7	0	0	0	0	0	0	0	0	0	12	0
15	0	5	0	6	0	0	0	0	0	0	1	0	0	14	0
16	0	4	0	3	0	0	0	0	0	0	0	0	0	12	0
17	0	6	0	4	0	0	0	0	0	0	0	0	0	10	0
18	0	7	0	2	0	0	0	0	0	0	0	0	0	11	0
19	0	3	0	3	0	0	0	0	0	0	0	0	0	9	0
20	0	5	0	3	0	0	0	0	0	0	1	0	0	8	0
21	0	6	0	6	0	0	0	0	0	0	0	0	0	9	0
22	0	8	0	8	0	0	0	0	0	0	0	0	0	7	0
23	0	10	0	9	0	0	0	0	0	0	0	0	0	9	0
24	0	6	0	3	0	0	0	0	0	0	0	0	0	10	0
25	0	7	0	5	0	0	0	0	0	0	0	0	0	10	0
26	0	9	0	2	0	0	0	0	0	0	1	0	0	21	0
27	0	2	0	4	0	0	0	0	0	0	0	0	0	16	0
28	0	5	0	5	0	0	0	0	0	0	1	0	0	17	0
29	0	4	0	3	0	0	0	0	0	0	0	0	0	16	0
30	0	6	0	2	0	0	0	0	0	0	0	0	0	9	0
31	0	7	0	2	0	0	0	0	0	0	0	0	0	12	0
32	0	8	0	7	0	0	0	0	0	0	0	0	0	25	0
33	0	11	0	3	0	0	0	0	0	0	2	0	0	30	0
34	0	4	0	5	0	0	0	0	0	0	1	0	0	22	0
35	0	9	0	2	0	0	0	0	0	0	0	0	0	12	0
36	0	6	0	8	0	0	0	0	0	0	0	0	0	16	0
37	0	6	0	5	0	0	0	0	0	0	1	0	0	19	0
38	0	7	0	2	0	0	0	0	0	0	3	0	0	12	0
39	0	8	0	3	0	0	0	0	0	0	2	0	0	11	0
40	0	4	0	4	0	0	0	0	0	0	0	0	0	10	0
	0	268	0	168	0	0	0	0	0	0	20	0	0	516	0

## Sheet: Sample48
Number of view field	Reed Seed	Reed Leaf	Reed Stem	Corn Seed	Corn Leaf	Stem of Polygonum sorbus	Stem of Suaeda	Leaf of Suaeda	Leaf of Chenopodium	Leaf of Bittersweet	Seed of Rice	Leaf of Rice	Quinoa	Leaf of Artemisia sphaerocephala	Others
1	0	2	0	2	0	0	0	0	0	0	1	0	0	3	0
2	0	5	0	5	0	0	0	0	0	0	0	0	0	6	0
3	0	2	0	2	0	0	0	0	0	0	1	0	0	2	0
4	0	6	0	1	0	0	0	0	0	0	2	0	0	1	0
5	0	3	0	3	0	0	0	0	0	0	1	0	0	3	0
6	0	5	0	5	0	0	0	0	0	0	1	0	0	6	0
7	0	5	0	5	0	0	0	0	0	0	2	0	0	5	0
8	0	7	0	7	0	0	0	0	0	0	1	0	0	7	0
9	0	9	0	9	0	0	0	0	0	0	2	0	0	9	0
10	0	4	0	4	0	0	0	0	0	0	3	0	0	7	0
11	0	5	0	5	0	0	0	0	0	0	1	0	0	5	0
12	0	2	0	3	0	0	0	0	0	0	2	0	0	3	0
13	0	7	0	7	0	0	0	0	0	0	2	0	0	7	0
14	0	4	0	4	0	0	0	0	0	0	2	0	0	4	0
15	0	6	0	6	0	0	0	0	0	0	1	0	0	6	0
16	0	3	0	3	0	0	0	0	0	0	0	0	0	3	0
17	0	7	0	5	0	0	0	0	0	0	2	0	0	8	0
18	0	6	0	6	0	0	0	0	0	0	2	0	0	6	0
19	0	6	0	6	0	0	0	0	0	0	1	0	0	6	0
20	0	9	0	9	0	0	0	0	0	0	0	0	0	10	0
21	0	6	0	6	0	0	0	0	0	0	2	0	0	6	0
22	0	5	0	9	0	0	0	0	0	0	1	0	0	9	0
23	0	7	0	7	0	0	0	0	0	0	2	0	0	7	0
24	0	9	0	9	0	0	0	0	0	0	1	0	0	9	0
25	0	5	0	5	0	0	0	0	0	0	0	0	0	5	0
26	0	4	0	4	0	0	0	0	0	0	1	0	0	4	0
27	0	2	0	2	0	0	0	0	0	0	2	0	0	2	0
28	0	5	0	5	0	0	0	0	0	0	1	0	0	5	0
29	0	2	0	2	0	0	0	0	0	0	3	0	0	2	0
30	0	3	0	3	0	0	0	0	0	0	2	0	0	3	0
31	0	1	0	1	0	0	0	0	0	0	3	0	0	1	0
32	0	3	0	3	0	0	0	0	0	0	2	0	0	3	0
33	0	4	0	4	0	0	0	0	0	0	1	0	0	8	0
34	0	5	0	5	0	0	0	0	0	0	1	0	0	5	0
35	0	2	0	7	0	0	0	0	0	0	3	0	0	7	0
36	0	1	0	6	0	0	0	0	0	0	2	0	0	6	0
37	0	8	0	8	0	0	0	0	0	0	1	0	0	10	0
38	0	2	0	2	0	0	0	0	0	0	0	0	0	2	0
39	0	7	0	7	0	0	0	0	0	0	1	0	0	7	0
40	0	8	0	8	0	0	0	0	0	0	0	0	0	8	0
	0	192	0	200	0	0	0	0	0	0	56	0	0	216	0

## Sheet: Sample49
Number of view field	Reed Seed	Reed Leaf	Reed Stem	Corn Seed	Corn Leaf	Stem of Polygonum sorbus	Stem of Suaeda	Leaf of Suaeda	Leaf of Chenopodium	Leaf of Bittersweet	Seed of Rice	Leaf of Rice	Quinoa	Leaf of Artemisia sphaerocephala	Others
1	0	1	0	10	0	0	0	0	0	0	0	0	0	0	0
2	0	3	0	7	0	0	0	0	0	0	0	0	0	0	0
3	0	2	0	8	0	0	0	0	0	0	0	0	0	0	0
4	0	0	0	6	0	0	0	0	0	0	0	0	0	0	0
5	0	0	0	9	0	0	0	0	0	0	0	0	0	0	0
6	0	0	0	5	0	0	0	0	0	0	0	0	0	0	0
7	0	0	0	7	0	0	0	0	0	0	0	0	0	0	0
8	0	0	0	4	0	0	0	0	0	0	0	0	0	0	0
9	0	1	0	6	0	0	0	0	0	0	0	0	0	0	0
10	0	2	0	7	0	0	0	0	0	0	0	0	0	0	0
11	0	3	0	8	0	0	0	0	0	0	0	0	0	0	0
12	0	0	0	12	0	0	0	0	0	0	0	0	0	0	0
13	0	1	0	9	0	0	0	0	0	0	0	0	0	0	0
14	0	0	0	7	0	0	0	0	0	0	0	0	0	0	0
15	0	0	0	5	0	0	0	0	0	0	0	0	0	0	0
16	0	1	0	4	0	0	0	0	0	0	0	0	0	0	0
17	0	2	0	6	0	0	0	0	0	0	0	0	0	0	0
18	0	0	0	7	0	0	0	0	0	0	0	0	0	0	0
19	0	0	0	3	0	0	0	0	0	0	0	0	0	0	0
20	0	0	0	5	0	0	0	0	0	0	0	0	0	0	0
21	0	0	0	6	0	0	0	0	0	0	0	0	0	0	0
22	0	1	0	8	0	0	0	0	0	0	0	0	0	0	0
23	0	0	0	10	0	0	0	0	0	0	0	0	0	0	0
24	0	1	0	6	0	0	0	0	0	0	0	0	0	0	0
25	0	0	0	7	0	0	0	0	0	0	0	0	0	0	0
26	0	0	0	9	0	0	0	0	0	0	0	0	0	0	0
27	0	0	0	7	0	0	0	0	0	0	0	0	0	0	0
28	0	0	0	5	0	0	0	0	0	0	0	0	0	0	0
29	0	1	0	7	0	0	0	0	0	0	0	0	0	0	0
30	0	0	0	6	0	0	0	0	0	0	0	0	0	0	0
31	0	2	0	7	0	0	0	0	0	0	0	0	0	0	0
32	0	3	0	8	0	0	0	0	0	0	0	0	0	0	0
33	0	0	0	11	0	0	0	0	0	0	0	0	0	0	0
34	0	0	0	4	0	0	0	0	0	0	0	0	0	0	0
35	0	1	0	9	0	0	0	0	0	0	0	0	0	0	0
36	0	3	0	6	0	0	0	0	0	0	0	0	0	0	0
37	0	2	0	6	0	0	0	0	0	0	0	0	0	0	0
38	0	1	0	7	0	0	0	0	0	0	0	0	0	0	0
39	0	4	0	8	0	0	0	0	0	0	0	0	0	0	0
40	0	1	0	4	0	0	0	0	0	0	0	0	0	0	0
	0	36	0	276	0	0	0	0	0	0	0	0	0	0	0

## Sheet: Sample50
Number of view field	Reed Seed	Reed Leaf	Reed Stem	Corn Seed	Corn Leaf	Stem of Polygonum sorbus	Stem of Suaeda	Leaf of Suaeda	Leaf of Chenopodium	Leaf of Bittersweet	Seed of Rice	Leaf of Rice	Quinoa	Leaf of Artemisia sphaerocephala	Others
1	0	0	0	10	0	0	0	0	0	0	0	0	0	0	0
2	0	0	0	9	0	0	0	0	0	0	0	0	0	0	0
3	0	0	0	7	0	0	0	0	0	0	0	0	0	0	0
4	0	0	0	9	0	0	0	0	0	0	0	0	0	0	0
5	0	0	0	5	0	0	0	0	0	0	0	0	0	0	0
6	0	0	0	9	0	0	0	0	0	0	0	0	0	0	0
7	0	0	0	6	0	0	0	0	0	0	0	0	0	0	0
8	0	0	0	9	0	0	0	0	0	0	0	0	0	0	0
9	0	0	0	8	0	0	0	0	0	0	0	0	0	0	0
10	0	0	0	7	0	0	0	0	0	0	0	0	0	0	0
11	0	0	0	9	0	0	0	0	0	0	0	0	0	0	0
12	0	0	0	10	0	0	0	0	0	0	0	0	0	0	0
13	0	0	0	9	0	0	0	0	0	0	0	0	0	0	0
14	0	0	0	7	0	0	0	0	0	0	0	0	0	0	0
15	0	0	0	8	0	0	0	0	0	0	0	0	0	0	0
16	0	0	0	6	0	0	0	0	0	0	0	0	0	0	0
17	0	0	0	9	0	0	0	0	0	0	0	0	0	0	0
18	0	0	0	10	0	0	0	0	0	0	0	0	0	0	0
19	0	0	0	7	0	0	0	0	0	0	0	0	0	0	0
20	0	0	0	9	0	0	0	0	0	0	0	0	0	0	0
21	0	0	0	10	0	0	0	0	0	0	0	0	0	0	0
22	0	0	0	8	0	0	0	0	0	0	0	0	0	0	0
23	0	0	0	12	0	0	0	0	0	0	0	0	0	0	0
24	0	0	0	7	0	0	0	0	0	0	0	0	0	0	0
25	0	0	0	8	0	0	0	0	0	0	0	0	0	0	0
26	0	0	0	9	0	0	0	0	0	0	0	0	0	0	0
27	0	0	0	13	0	0	0	0	0	0	0	0	0	0	0
28	0	0	0	12	0	0	0	0	0	0	0	0	0	0	0
29	0	0	0	7	0	0	0	0	0	0	0	0	0	0	0
30	0	0	0	9	0	0	0	0	0	0	0	0	0	0	0
31	0	0	0	6	0	0	0	0	0	0	0	0	0	0	0
32	0	0	0	4	0	0	0	0	0	0	0	0	0	0	0
33	0	0	0	12	0	0	0	0	0	0	0	0	0	0	0
34	0	0	0	8	0	0	0	0	0	0	0	0	0	0	0
35	0	0	0	6	0	0	0	0	0	0	0	0	0	0	0
36	0	0	0	8	0	0	0	0	0	0	0	0	0	0	0
37	0	0	0	9	0	0	0	0	0	0	0	0	0	0	0
38	0	0	0	7	0	0	0	0	0	0	0	0	0	0	0
39	0	0	0	6	0	0	0	0	0	0	0	0	0	0	0
40	0	0	0	8	0	0	0	0	0	0	0	0	0	0	0
	0	0	0	332	0	0	0	0	0	0	0	0	0	0	0

[truncated: 10 more sheets: Sample51, Sample52, Sample53, Sample54, Sample55, Sample56, Sample57, Sample58, Sample59, Sample60]
