# Supplementary material for: Spring diet and energy intake of whooper swans (Cygnus cygnus) at the Yellow River National Wetland in Baotou, China
Source: PLoS One. 2022 Feb 28;17(2):e0264528. doi: 10.1371/journal.pone.0264528 (PMC8884505; doi:10.1371/journal.pone.0264528)
Supplement: S4 Table — (XLSX) [file pone.0264528.s004.xlsx]

## Sheet: Sheet1
S4Table. The different tissues of wetland plants correspond to the plants in the fecal sample
Plants	Root	Stem	Leaf	Seed	Seed bark
Artemisia sphaerocephala (Artemisiacapillaris)			√
Kochia (Kochia scoparia)
Suaeda (Suaeda glauca)		√	√
Quinoa （Chenopodiumal）				√
Bittersweet （Ixerisdenticulata）			√
Rice （Oryza sativa ）			√	√
Cocklebur （Xanthium sibiricum）
Artemisia odora （Artemisia hedinii ）
Chenopodium grandiflorum （Chenopodiumhybridum）			√
East Asian quinoa （Chenopodium urbicum）
Amaranthus retroflexus （Amaranthus retroflexus）
Quinoa （Chenopodiumglaucum）
Polygonum （Polygonum hydropiper）
Quinoa （Chenopodium serotinum）
Salsola （Salsola collina ）
reed （Phragmites australis）		√	√	√	√
Sonchus （Sonchus oleraceus)
Milk lettuce (Mulgedium tataricum)
Elymus dahurica (Elymus dahuricus )
Quinoa (Chenopodium glaucum )
Sandy grass (Messerschmidia sibirica )
Chenopodium acuminata (Chenopodium acuminatum)
Barnyard (Echinochloa crusgalli)
Mugwort (Artemisia lavandulaefolia )
Swainsonine (Swainsonia salsula )
Solanum nigrum (Solanum nigrum )
Setaria (Setaria viridis )
Achnatherum splendens (Achnatherum splendens )
Osmanthus (Melilotusofficinalis)
Artemisia scoparia (Artemisia scoparia)
Calanus pseudotail (Calamagrostis pseudophragmites)
cat-tail (Typha angustifolia)
Scirpus rubrum (Scirpus planiculmis )
flax Linum usitatissimum )
Broadleaf Lone Cabbage (Lepidium lotifolium )
sunflower (Helianthus annuus)
Polygonum sorbus (Polygonum lapathifolium)		√
Prickly (Herba Cirsii Setosi)
Alfalfa (Medicago Sativa Linn)
corn (Zea mays)			√	√	√
Millet (Panicum miliaceum )
