# Supplementary material for: Spring diet and energy intake of whooper swans (Cygnus cygnus) at the Yellow River National Wetland in Baotou, China
Source: PLoS One. 2022 Feb 28;17(2):e0264528. doi: 10.1371/journal.pone.0264528 (PMC8884505; doi:10.1371/journal.pone.0264528)
Supplement: S5 Table — (XLS) [file pone.0264528.s005.xls]

## Sheet: Sheet1
S5 Table. Sampling information
Nubmer	Sampling time	Sampling sites	Number of samples
1	2020-04-06	109° 29' 51″ E；40° 32' 37″ N	28
2	2020-02-18	110° 2' 51″ E；40° 31' 50″ N	23
3	2020-03-10	110° 35' 42″ E; 40° 21' 22″ N	35
